# Supplementary material for: PacBio single-molecule long-read transcriptome sequencing and analysis of somatic embryogenesis in Picea mongolica
Source: Front Plant Sci. 2025 Oct 8;16:1682365. doi: 10.3389/fpls.2025.1682365 (PMC12540384; doi:10.3389/fpls.2025.1682365)
Supplement: Supplementary Table 1 — Statistical analysis of isoform distribution among diverse species. [file Table1.xls]

## Sheet: Nr.species.stat
species	number
Picea sitchensis	5099
Taxus chinensis	3597
Amborella trichopoda	498
Nelumbo nucifera	180
Nymphaea colorata	141
Cinnamomum micranthum f. kanehirae	133
Picea abies	107
Macleaya cordata	100
Macadamia integrifolia	84
Pinus taeda	79
Tetracentron sinense	70
Pinus tabuliformis	69
Marchantia paleacea	68
Telopea speciosissima	64
Ceratopteris richardii	64
Pinus pinaster	63
Elaeis guineensis	56
Picea glauca	54
Marchantia polymorpha	50
Nymphaea thermarum	49
Pinus radiata	46
Pinus massoniana	44
Aristolochia fimbriata	41
Ginkgo biloba	40
Phoenix dactylifera	39
Aquilegia coerulea	37
Ceratodon purpureus	36
Larix kaempferi	36
Selaginella moellendorffii	35
Pinus sylvestris	32
Sphagnum magellanicum	32
Sphagnum fallax	29
Vitis vinifera	28
Cunninghamia lanceolata	24
Ananas comosus	20
Larix gmelinii	20
Taxodium sp. 'Zhongshanshan'	19
Actinidia chinensis	17
Mikania micrantha	17
Manihot esculenta	16
Musa acuminata	15
Juglans regia	15
Taxus x media	14
Thuja plicata	14
Pinus lambertiana	14
Physcomitrium patens	14
Zingiber officinale	14
Glycine max	13
Nyssa sinensis	13
Carya illinoinensis	12
Quercus lobata	12
Coptis chinensis	12
Dioscorea alata	12
Picea mariana	12
Quercus suber	11
Picea likiangensis	11
Durio zibethinus	11
Papaver somniferum	10
Prunus dulcis	10
Populus trichocarpa	10
Theobroma cacao	10
Pinus monticola	10
Camellia sinensis	10
Castanea mollissima	10
Vaccinium darrowii	9
Rhododendron griersonianum	9
Hevea brasiliensis	9
Dioscorea cayenensis	9
Pistacia vera	9
Populus deltoides	8
Capsicum baccatum	8
Vitis riparia	8
Rhamnella rubrinervis	8
Cannabis sativa	8
Picea morrisonicola	8
Gossypium barbadense	8
Kingdonia uniflora	8
Parasponia andersonii	7
Paeonia lactiflora	7
Larix decidua	7
Ipomoea triloba	7
Pseudotsuga menziesii	7
Prunus armeniaca	7
Microbiota decussata	7
Cucumis melo	6
Picea engelmannii	6
Arachis hypogaea	6
Juglans microcarpa x Juglans regia	6
Hesperocyparis macrocarpa	6
Mangifera indica	6
Populus alba	6
Olea europaea	6
Eucalyptus grandis	6
Cajanus cajan	6
Xanthoceras sorbifolium	6
Helianthus annuus	6
Morus notabilis	6
Tripterygium wilfordii	6
Picea asperata	5
Pinus koraiensis	5
Citrus clementina	5
Chimonanthus praecox	5
Corchorus capsularis	5
Cupressus sempervirens	5
Cupressus duclouxiana	5
Senna tora	5
Capsella rubella	5
Pinus kesiya	5
Mucuna pruriens	5
Cocos nucifera	5
Spinacia oleracea	4
Tarenaya hassleriana	4
Phaseolus vulgaris	4
Gossypium stocksii	4
Populus tomentosa	4
Ziziphus jujuba	4
Punica granatum	4
Populus euphratica	4
Picea rubens	4
Solanum lycopersicum	4
Jatropha curcas	4
Pinus banksiana	4
Cynara cardunculus	4
Abies magnifica	4
Cryptomeria japonica	3
Sonneratia griffithii	3
Morella rubra	3
Annona cherimola	3
Picea smithiana	3
Gossypium arboreum	3
Perilla frutescens	3
Malus domestica	3
Benincasa hispida	3
Corchorus olitorius	3
Acer yangbiense	3
Larix potaninii	3
Taxus cuspidata	3
Salvia splendens	3
Gossypium hirsutum	3
Fragaria vesca	3
Dichanthelium oligosanthes	3
Ricinus communis	3
Lupinus albus	3
Calocedrus decurrens	3
Pyrus ussuriensis x Pyrus communis	3
Carpinus fangiana	3
Callitropsis vietnamensis	3
Rhododendron simsii	3
Eleusine coracana	3
Arachis duranensis	3
Musa balbisiana	3
Prosopis alba	2
Sesamum indicum	2
Picea engelmannii x Picea glauca	2
Coffea canephora	2
Juniperus oxycedrus	2
Trema orientale	2
Striga asiatica	2
Erythranthe guttata	2
Pinus mugo	2
Vigna angularis	2
Coffea eugenioides	2
Spirodela intermedia	2
Handroanthus impetiginosus	2
Taxus baccata	2
Hibiscus syriacus	2
Cucurbita pepo	2
Syzygium oleosum	2
Solanum commersonii	2
Vicia sativa	2
Citrus sinensis	2
Trifolium subterraneum	2
Lactuca saligna	2
Asparagus officinalis	2
Dendrobium chrysotoxum	2
Juniperus microsperma	2
Prunus avium	2
Phalaenopsis equestris	2
Malus baccata	2
Cucurbita moschata	2
Herrania umbratica	1
Carex littledalei	1
Oryza sativa Japonica Group	1
Zea mays	1
Salix brachista	1
Brassica rapa	1
Carica papaya	1
Hordeum vulgare	1
Hyacinthus orientalis	1
Taxodium distichum	1
Oryza brachyantha	1
Cuscuta campestris	1
Salix suchowensis	1
Juniperus procera	1
Buddleja alternifolia	1
Capsicum chinense	1
Hesperocyparis arizonica	1
Cycas revoluta	1
Chara braunii	1
Coffea arabica	1
Juniperus flaccida	1
Vigna unguiculata	1
Parasponia rigida	1
Erigeron canadensis	1
Plukenetia volubilis	1
Setaria italica	1
Cedrus deodara	1
Abrus precatorius	1
Vigna radiata	1
Picea koraiensis	1
Juniperus scopulorum	1
Picea meyeri	1
Callitropsis funebris	1
Nicotiana attenuata	1
Gossypium mustelinum	1
Cucurbita argyrosperma	1
Klebsormidium nitens	1
Pinus krempfii	1
Cicer arietinum	1
Pinus morrisonicola	1
Thuja koraiensis	1
Corymbia citriodora	1
Taiwania cryptomerioides	1
Arachis ipaensis	1
Pyrus x bretschneideri	1
Cephalotaxus hainanensis	1
Salix dunnii	1
Prunus mume	1
Apostasia shenzhenica	1
Cephalotus follicularis	1
Pinus elliottii	1
Cuscuta australis	1
Abies firma	1
Lactuca sativa	1
Thalictrum thalictroides	1
Sorghum bicolor	1
Pinus halepensis	1
Picea chihuahuana	1
Prunus persica	1
Gossypium australe	1
Dendrobium catenatum	1
Pinus contorta	1
Lupinus angustifolius	1
Rosa chinensis	1
Chamaecyparis obtusa	1
Ipomoea nil	1
Picea crassifolia	1
Arabidopsis suecica	1
Picea wilsonii	1
Camelina sativa	1
Gossypium anomalum	1
Pinus pumila	1
Juniperus drupacea	1
