# Supplementary material for: PacBio single-molecule long-read transcriptome sequencing and analysis of somatic embryogenesis in Picea mongolica
Source: Front Plant Sci. 2025 Oct 8;16:1682365. doi: 10.3389/fpls.2025.1682365 (PMC12540384; doi:10.3389/fpls.2025.1682365)
Supplement: Supplementary Table 2 — Functional annotation of isoforms by KEGG database alignment. [file Table2.xls]

## Sheet: Picea_mongolica.path
KEGG_A_class	KEGG_B_class	Pathway	Count (4092)	Pathway ID	Genes	K_IDs
Metabolism	Global and overview maps	Metabolic pathways	2187	ko01100	Isoform0000066;Isoform0000085;Isoform0000091;Isoform0000129;Isoform0000131;Isoform0000147;Isoform0000149;Isoform0000152;Isoform0000186;Isoform0000197;Isoform0000207;Isoform0000213;Isoform0000219;Isoform0000249;Isoform0000257;Isoform0000294;Isoform0000301;Isoform0000302;Isoform0000308;Isoform0000315;Isoform0000330;Isoform0000342;Isoform0000343;Isoform0000353;Isoform0000359;Isoform0000374;Isoform00…
Metabolism	Global and overview maps	Biosynthesis of secondary metabolites	1301	ko01110	Isoform0000085;Isoform0000129;Isoform0000131;Isoform0000147;Isoform0000149;Isoform0000152;Isoform0000207;Isoform0000213;Isoform0000219;Isoform0000257;Isoform0000294;Isoform0000308;Isoform0000330;Isoform0000343;Isoform0000353;Isoform0000359;Isoform0000394;Isoform0000405;Isoform0000416;Isoform0000426;Isoform0000441;Isoform0000444;Isoform0000450;Isoform0000495;Isoform0000517;Isoform0000529;Isoform00…	K03403+K11262+K16055+K03403+K15728+K01952+K00106+K01952+K16055+K16055+K00696+K16055+K16055+K00281+K01115+K00696+K00281+K00164+K00703+K00696+K01115+K16055+K00281+K00164+K16055+K00696+K00696+K01176+K01115+K01681+K00164+K14674+K00164+K14157+K01176+K01115+K01681+K01176+K00281+K01681+K00901+K00688+K12524+K01490+K01681+K01681+K00688+K14674+K00454+K00705+K01681+K00688+K01115+K00281+K01176+K00688+K01853+…
Metabolism	Global and overview maps	Carbon metabolism	431	ko01200	Isoform0000343;Isoform0000394;Isoform0000405;Isoform0000450;Isoform0000495;Isoform0000511;Isoform0000636;Isoform0000686;Isoform0000697;Isoform0000711;Isoform0000717;Isoform0000745;Isoform0000757;Isoform0000811;Isoform0000854;Isoform0000880;Isoform0000889;Isoform0001006;Isoform0001028;Isoform0001096;Isoform0001143;Isoform0001185;Isoform0001243;Isoform0001254;Isoform0001430;Isoform0001443;Isoform00…	K00281+K00281+K00164+K00281+K00164+K01595+K01595+K01595+K01681+K00164+K01595+K00164+K01595+K01681+K00281+K01681+K01595+K01681+K01681+K01681+K01595+K00281+K00873+K01681+K01681+K00281+K01681+K00600+K01681+K01681+K01895+K01895+K00873+K01895+K00232+K00873+K01610+K00844+K00232+K01681+K00382+K01595+K01610+K01610+K00615+K01895+K00627+K00844+K00615+K00844+K00232+K00382+K00232+K01610+K00873+K00850+K00844+…
Metabolism	Global and overview maps	Biosynthesis of amino acids	353	ko01230	Isoform0000697;Isoform0000811;Isoform0000880;Isoform0000936;Isoform0001006;Isoform0001028;Isoform0001096;Isoform0001243;Isoform0001254;Isoform0001430;Isoform0001722;Isoform0001791;Isoform0001810;Isoform0002043;Isoform0002367;Isoform0002446;Isoform0002477;Isoform0002592;Isoform0002682;Isoform0002722;Isoform0002762;Isoform0002889;Isoform0002990;Isoform0003053;Isoform0003060;Isoform0003122;Isoform00…	K01681+K01681+K01681+K12524+K01681+K01681+K01681+K00873+K01681+K01681+K01681+K00600+K01681+K01681+K01652+K00873+K00549+K00549+K00549+K00873+K01652+K01652+K00549+K00549+K00549+K01681+K00615+K14682+K01649+K00615+K01663+K12657+K00549+K12657+K14682+K00873+K00850+K00549+K01687+K00615+K01652+K01733+K00058+K12657+K00850+K00873+K01652+K01649+K12657+K01649+K01687+K00814+K01657+K01733+K10206+K00058+K00850+…
Genetic Information Processing	Folding, sorting and degradation	Protein processing in endoplasmic reticulum	245	ko04141	Isoform0000027;Isoform0000285;Isoform0000327;Isoform0000335;Isoform0000348;Isoform0000382;Isoform0000392;Isoform0000420;Isoform0000439;Isoform0000443;Isoform0000455;Isoform0000523;Isoform0000569;Isoform0000628;Isoform0000743;Isoform0000764;Isoform0000772;Isoform0000773;Isoform0000777;Isoform0000795;Isoform0000865;Isoform0000891;Isoform0000925;Isoform0000971;Isoform0001040;Isoform0001041;Isoform00…	K11718+K14005+K14007+K11718+K14007+K10661+K14005+K10661+K14007+K10661+K10661+K14007+K03347+K09486+K09486+K14007+K09486+K09486+K09486+K03347+K05546+K03347+K03347+K09486+K05546+K03347+K09487+K05546+K05546+K05546+K14005+K05546+K05546+K09487+K09487+K03347+K14006+K09487+K14006+K09487+K10636+K01228+K03347+K14006+K09487+K14006+K01228+K09487+K13525+K14006+K13525+K07151+K14006+K13525+K03283+K13525+K09487+…
Metabolism	Carbohydrate metabolism	Glycolysis / Gluconeogenesis	229	ko00010	Isoform0001243;Isoform0002254;Isoform0002400;Isoform0002446;Isoform0002518;Isoform0002588;Isoform0002722;Isoform0002811;Isoform0002991;Isoform0003252;Isoform0003311;Isoform0003317;Isoform0003352;Isoform0003401;Isoform0003415;Isoform0003446;Isoform0003593;Isoform0003634;Isoform0003674;Isoform0003710;Isoform0003756;Isoform0003771;Isoform0003838;Isoform0003866;Isoform0003973;Isoform0004049;Isoform00…	K00873+K01895+K01895+K00873+K00895+K01895+K00873+K01610+K00844+K00382+K01610+K01610+K01895+K01568+K00627+K00844+K01835+K00844+K00382+K01610+K00873+K00850+K00844+K01568+K01568+K00844+K00895+K00382+K01610+K00850+K00873+K00382+K01568+K01610+K01610+K00844+K01568+K01568+K14085+K00627+K01568+K01568+K00850+K01568+K00382+K01810+K00844+K00850+K00873+K00895+K01610+K00844+K00627+K00873+K14085+K01568+K00873+…
Metabolism	Carbohydrate metabolism	Starch and sucrose metabolism	193	ko00500	Isoform0000131;Isoform0000219;Isoform0000257;Isoform0000294;Isoform0000308;Isoform0000330;Isoform0000359;Isoform0000416;Isoform0000426;Isoform0000444;Isoform0000517;Isoform0000529;Isoform0000560;Isoform0000619;Isoform0000784;Isoform0000816;Isoform0000928;Isoform0001037;Isoform0001038;Isoform0001077;Isoform0001110;Isoform0001187;Isoform0001189;Isoform0001199;Isoform0001242;Isoform0001296;Isoform00…	K16055+K16055+K16055+K00696+K16055+K16055+K00696+K00703+K00696+K16055+K16055+K00696+K00696+K01176+K01176+K01176+K00688+K00688+K01179+K00705+K00688+K01176+K00688+K00696+K01176+K00695+K00688+K00688+K01179+K00700+K00695+K00688+K00688+K00695+K16055+K00695+K00705+K01214+K00695+K00700+K00695+K00695+K00695+K01214+K00695+K00700+K00695+K01214+K00703+K00695+K00703+K01187+K00700+K16055+K00695+K01214+K00700+…
Metabolism	Carbohydrate metabolism	Pyruvate metabolism	186	ko00620	Isoform0000129;Isoform0000511;Isoform0000636;Isoform0000686;Isoform0000717;Isoform0000757;Isoform0000889;Isoform0001143;Isoform0001243;Isoform0002254;Isoform0002400;Isoform0002446;Isoform0002588;Isoform0002722;Isoform0002811;Isoform0003252;Isoform0003300;Isoform0003311;Isoform0003317;Isoform0003352;Isoform0003415;Isoform0003481;Isoform0003674;Isoform0003710;Isoform0003741;Isoform0003756;Isoform00…	K11262+K01595+K01595+K01595+K01595+K01595+K01595+K01595+K00873+K01895+K01895+K00873+K01895+K00873+K01610+K00382+K01595+K01610+K01610+K01895+K00627+K01649+K00382+K01610+K11262+K00873+K00028+K00028+K00382+K01610+K00028+K00873+K01649+K00382+K01610+K01610+K01649+K14085+K00627+K00028+K00028+K00382+K00873+K01610+K00627+K00873+K00028+K14085+K00873+K00627+K00627+K14085+K01610+K00873+K00873+K00627+K00627+…
Genetic Information Processing	Transcription	Spliceosome	186	ko03040	Isoform0000019;Isoform0000202;Isoform0000236;Isoform0000274;Isoform0000362;Isoform0000475;Isoform0000515;Isoform0000532;Isoform0000841;Isoform0001089;Isoform0001198;Isoform0001251;Isoform0001458;Isoform0001469;Isoform0001482;Isoform0001528;Isoform0001546;Isoform0001658;Isoform0001762;Isoform0001835;Isoform0001849;Isoform0001977;Isoform0001979;Isoform0002023;Isoform0002097;Isoform0002147;Isoform00…	K12875+K12830+K12828+K12824+K12893+K12830+K12811+K12811+K12852+K12852+K12852+K12825+K12852+K12821+K12823+K12881+K12882+K12821+K12881+K12835+K12823+K12858+K12825+K12823+K12825+K12823+K12881+K12823+K12825+K12825+K12875+K12875+K03283+K12818+K12869+K12837+K12875+K12893+K03283+K03283+K12893+K12820+K03283+K03283+K03283+K03283+K12820+K12819+K12823+K03283+K03283+K12823+K12821+K12837+K12850+K12820+K03283+…
Genetic Information Processing	Translation	Ribosome	171	ko03010	Isoform0001368;Isoform0002163;Isoform0003549;Isoform0005280;Isoform0005772;Isoform0006481;Isoform0006511;Isoform0007962;Isoform0008485;Isoform0008964;Isoform0009117;Isoform0009349;Isoform0009360;Isoform0009602;Isoform0009875;Isoform0009920;Isoform0010017;Isoform0010087;Isoform0010096;Isoform0010177;Isoform0010263;Isoform0010303;Isoform0010386;Isoform0010422;Isoform0010491;Isoform0010544;Isoform00…	K02992+K02992+K02981+K02988+K02982+K02992+K02988+K02992+K02886+K02930+K02982+K02996+K02876+K02925+K02930+K02884+K02871+K02930+K02863+K02945+K02988+K02890+K02913+K02925+K02998+K02930+K02925+K02925+K02879+K02932+K02934+K02932+K02941+K02925+K02992+K02926+K02941+K02998+K02998+K02925+K02932+K02987+K02987+K02984+K02987+K02997+K02938+K02984+K02941+K02932+K02934+K02886+K02932+K02995+K02937+K02936+K02934+…
Metabolism	Carbohydrate metabolism	Amino sugar and nucleotide sugar metabolism	166	ko00520	Isoform0000727;Isoform0000808;Isoform0000845;Isoform0001223;Isoform0001226;Isoform0001792;Isoform0001899;Isoform0001982;Isoform0002080;Isoform0002138;Isoform0002212;Isoform0002421;Isoform0002428;Isoform0002748;Isoform0002991;Isoform0003021;Isoform0003049;Isoform0003062;Isoform0003064;Isoform0003166;Isoform0003186;Isoform0003192;Isoform0003206;Isoform0003277;Isoform0003284;Isoform0003345;Isoform00…	K13648+K25314+K12446+K12446+K13648+K13648+K00820+K00820+K13648+K01209+K15920+K13648+K15920+K15920+K00844+K13648+K15920+K12450+K12450+K12450+K12447+K15920+K15920+K01209+K15920+K12450+K15920+K00844+K12450+K12447+K01835+K12450+K01209+K00844+K13648+K15920+K15920+K00844+K12450+K15920+K00844+K12373+K12450+K15920+K01209+K15920+K13648+K00844+K08678+K01209+K15920+K18674+K08678+K08678+K12373+K01810+K00844+…
Genetic Information Processing	Translation	mRNA surveillance pathway	161	ko03015	Isoform0000019;Isoform0000078;Isoform0000139;Isoform0000172;Isoform0000312;Isoform0000679;Isoform0000855;Isoform0001169;Isoform0001197;Isoform0001528;Isoform0001546;Isoform0001589;Isoform0001599;Isoform0001688;Isoform0001762;Isoform0001767;Isoform0001935;Isoform0002001;Isoform0002054;Isoform0002084;Isoform0002129;Isoform0002154;Isoform0002169;Isoform0002236;Isoform0002274;Isoform0002306;Isoform00…	K12875+K14326+K14409+K14327+K14400+K13126+K14376+K13171+K13126+K12881+K12882+K14376+K14328+K14376+K12881+K14376+K11584+K06100+K14376+K14328+K15542+K12881+K13126+K14376+K14328+K12875+K14408+K03267+K14328+K14376+K12875+K13917+K13126+K04354+K03267+K12875+K11583+K13917+K04354+K14416+K14402+K11583+K13126+K14376+K14376+K11584+K13126+K14403+K13917+K13126+K03267+K13126+K11583+K04354+K13917+K13126+K14403+…
Organismal Systems	Environmental adaptation	Plant-pathogen interaction	158	ko04626	Isoform0000946;Isoform0001069;Isoform0001202;Isoform0001214;Isoform0001345;Isoform0001366;Isoform0001437;Isoform0001553;Isoform0001724;Isoform0001743;Isoform0001915;Isoform0001919;Isoform0001961;Isoform0001991;Isoform0002015;Isoform0002050;Isoform0002202;Isoform0002242;Isoform0002271;Isoform0002312;Isoform0002390;Isoform0002575;Isoform0002665;Isoform0002721;Isoform0002751;Isoform0003000;Isoform00…	K13457+K13447+K13447+K09487+K05391+K18835+K13459+K09487+K09487+K13459+K13412+K09487+K09487+K13412+K13459+K13447+K13412+K05391+K09487+K13412+K09487+K09487+K13412+K09487+K13412+K13412+K04079+K13412+K13412+K05391+K09487+K13412+K13412+K13412+K13429+K13412+K13412+K13412+K13412+K13412+K04079+K15397+K15397+K13412+K04079+K13412+K04079+K13412+K18875+K13412+K13412+K15397+K15397+K13412+K15397+K05391+K09487+…
Environmental Information Processing	Signal transduction	Plant hormone signal transduction	157	ko04075	Isoform0000227;Isoform0000305;Isoform0000432;Isoform0000465;Isoform0000468;Isoform0000577;Isoform0000710;Isoform0000725;Isoform0000756;Isoform0000768;Isoform0000805;Isoform0000868;Isoform0000875;Isoform0000919;Isoform0000963;Isoform0000987;Isoform0001175;Isoform0001229;Isoform0001332;Isoform0001333;Isoform0001335;Isoform0001348;Isoform0001429;Isoform0001439;Isoform0001468;Isoform0001515;Isoform00…	K13415+K13422+K13422+K13422+K14510+K14497+K14491+K14491+K14491+K14497+K14508+K14497+K14508+K14484+K13422+K14497+K14508+K14484+K12126+K14508+K14494+K14497+K14484+K14484+K14515+K14509+K14484+K14484+K14514+K14514+K14515+K14508+K14515+K14515+K14494+K14514+K14509+K13463+K14509+K14484+K14494+K14494+K14500+K14514+K14514+K14515+K13463+K14514+K14431+K14484+K14508+K13463+K14484+K14484+K14514+K14484+K14514+…
Cellular Processes	Transport and catabolism	Endocytosis	150	ko04144	Isoform0000010;Isoform0000012;Isoform0000013;Isoform0000186;Isoform0000325;Isoform0000353;Isoform0000357;Isoform0000440;Isoform0000441;Isoform0000541;Isoform0000597;Isoform0000667;Isoform0000700;Isoform0000791;Isoform0000792;Isoform0000884;Isoform0000938;Isoform0001106;Isoform0001178;Isoform0001231;Isoform0001235;Isoform0001302;Isoform0001397;Isoform0001527;Isoform0001548;Isoform0001657;Isoform00…	K18442+K18442+K04646+K00889+K18464+K01115+K11824+K11824+K01115+K01528+K04646+K01115+K01528+K10396+K01115+K01528+K12472+K10396+K01115+K12200+K18442+K12471+K01115+K12471+K01115+K12200+K12471+K01115+K18468+K12471+K12471+K01115+K18468+K01115+K03283+K12471+K18468+K01115+K12471+K01115+K03283+K12471+K03283+K01115+K01115+K03283+K03283+K03283+K12471+K12471+K03283+K18442+K01115+K01115+K03283+K12483+K12486+…
Metabolism	Amino acid metabolism	Cysteine and methionine metabolism	142	ko00270	Isoform0000936;Isoform0001111;Isoform0001613;Isoform0002086;Isoform0002477;Isoform0002592;Isoform0002682;Isoform0002990;Isoform0003053;Isoform0003060;Isoform0003617;Isoform0003826;Isoform0004108;Isoform0004129;Isoform0004822;Isoform0004858;Isoform0005298;Isoform0005501;Isoform0005519;Isoform0005540;Isoform0005558;Isoform0005648;Isoform0005657;Isoform0005658;Isoform0005848;Isoform0005956;Isoform00…	K12524+K00558+K00558+K00558+K00549+K00549+K00549+K00549+K00549+K00549+K00549+K00549+K00058+K01919+K22207+K00058+K01611+K00928+K01611+K01919+K00058+K22207+K00058+K00058+K01611+K21456+K01919+K00058+K00549+K00928+K00026+K01251+K00789+K21456+K01611+K01251+K01251+K00928+K01251+K00827+K00058+K22207+K01251+K01251+K01611+K01251+K01760+K01739+K14454+K00549+K00827+K00558+K01251+K16054+K00549+K00640+K14455+…
Metabolism	Carbohydrate metabolism	Glyoxylate and dicarboxylate metabolism	140	ko00630	Isoform0000343;Isoform0000394;Isoform0000450;Isoform0000697;Isoform0000811;Isoform0000854;Isoform0000880;Isoform0001006;Isoform0001028;Isoform0001096;Isoform0001185;Isoform0001254;Isoform0001430;Isoform0001443;Isoform0001722;Isoform0001791;Isoform0001810;Isoform0002043;Isoform0002254;Isoform0002400;Isoform0002588;Isoform0003122;Isoform0003252;Isoform0003352;Isoform0003674;Isoform0004070;Isoform00…	K00281+K00281+K00281+K01681+K01681+K00281+K01681+K01681+K01681+K01681+K00281+K01681+K01681+K00281+K01681+K00600+K01681+K01681+K01895+K01895+K01895+K01681+K00382+K01895+K00382+K00382+K22133+K00382+K00382+K01637+K03781+K00382+K22133+K22133+K01647+K00382+K00600+K22133+K22133+K00026+K01637+K01913+K22133+K00626+K00600+K01647+K15893+K00382+K14272+K14272+K22133+K01647+K00600+K01913+K00382+K22133+K00626+…
Genetic Information Processing	Folding, sorting and degradation	RNA degradation	130	ko03018	Isoform0000052;Isoform0000063;Isoform0000138;Isoform0000144;Isoform0000171;Isoform0000182;Isoform0000271;Isoform0000328;Isoform0000489;Isoform0000524;Isoform0000536;Isoform0000643;Isoform0000662;Isoform0000679;Isoform0000770;Isoform0000799;Isoform0000858;Isoform0000863;Isoform0001009;Isoform0001034;Isoform0001064;Isoform0001065;Isoform0001079;Isoform0001105;Isoform0001168;Isoform0001197;Isoform00…	K12616+K12616+K10643+K10643+K12619+K14442+K12617+K12617+K12617+K12591+K12591+K12619+K12619+K13126+K12614+K12619+K12598+K12585+K00962+K14442+K12580+K12580+K12580+K12580+K12585+K13126+K12598+K12598+K12607+K12580+K12598+K12605+K03654+K12605+K13126+K12603+K12605+K13126+K12603+K04043+K13126+K00962+K04043+K13126+K12603+K13126+K04043+K13126+K13126+K00850+K13126+K13126+K04043+K13126+K04043+K13126+K13126+…
Metabolism	Carbohydrate metabolism	Citrate cycle (TCA cycle)	123	ko00020	Isoform0000405;Isoform0000495;Isoform0000697;Isoform0000711;Isoform0000745;Isoform0000811;Isoform0000880;Isoform0001006;Isoform0001028;Isoform0001096;Isoform0001254;Isoform0001430;Isoform0001722;Isoform0001810;Isoform0002043;Isoform0002811;Isoform0003122;Isoform0003252;Isoform0003311;Isoform0003317;Isoform0003415;Isoform0003674;Isoform0003710;Isoform0004070;Isoform0004186;Isoform0004310;Isoform00…	K00164+K00164+K01681+K00164+K00164+K01681+K01681+K01681+K01681+K01681+K01681+K01681+K01681+K01681+K01681+K01610+K01681+K00382+K01610+K01610+K00627+K00382+K01610+K00382+K01610+K00382+K01648+K01610+K01610+K00234+K00627+K00382+K01610+K00627+K00234+K00627+K00627+K01610+K00031+K01648+K00627+K00627+K00382+K01647+K00382+K00627+K00627+K00627+K01648+K00026+K00031+K01647+K00382+K00627+K01647+K01679+K00382+…
Genetic Information Processing	Translation	Nucleocytoplasmic transport	122	ko03013	Isoform0000019;Isoform0000078;Isoform0000169;Isoform0000172;Isoform0000260;Isoform0000297;Isoform0000333;Isoform0000352;Isoform0000355;Isoform0000358;Isoform0000412;Isoform0000414;Isoform0000422;Isoform0000461;Isoform0000474;Isoform0000516;Isoform0000531;Isoform0000540;Isoform0000546;Isoform0000557;Isoform0000570;Isoform0000588;Isoform0000603;Isoform0000648;Isoform0000650;Isoform0000651;Isoform00…	K12875+K14326+K14300+K14327+K14290+K14290+K25203+K20222+K14293+K20222+K14290+K14289+K18460+K15436+K25203+K20221+K20224+K20222+K15436+K25201+K20223+K14297+K18752+K14297+K14297+K20221+K20222+K14297+K20222+K14293+K18423+K14293+K18423+K20222+K18423+K13171+K14318+K14309+K18423+K14304+K12881+K12882+K14328+K14293+K14304+K12881+K14293+K14328+K14293+K12881+K14328+K12875+K14297+K14328+K12875+K14304+K15042+…
Genetic Information Processing	Folding, sorting and degradation	Ubiquitin mediated proteolysis	115	ko04120	Isoform0000201;Isoform0000226;Isoform0000404;Isoform0000519;Isoform0000548;Isoform0000569;Isoform0000578;Isoform0000692;Isoform0000695;Isoform0000795;Isoform0000852;Isoform0000891;Isoform0000925;Isoform0001010;Isoform0001041;Isoform0001072;Isoform0001734;Isoform0001783;Isoform0001932;Isoform0001996;Isoform0002071;Isoform0002093;Isoform0002276;Isoform0002422;Isoform0002487;Isoform0002574;Isoform00…	K10581+K03178+K10589+K10610+K10610+K03347+K03178+K10589+K03178+K03347+K03178+K03347+K03347+K03349+K03347+K10609+K03347+K10609+K03350+K03350+K03347+K03869+K10143+K03869+K03869+K10609+K03347+K03869+K03869+K03347+K10685+K10582+K10582+K10609+K03869+K10601+K03869+K03347+K10601+K10590+K03364+K10582+K10144+K08770+K10685+K10601+K10601+K03355+K03364+K03364+K08770+K08770+K10571+K10598+K03354+K08770+K10686+…
Metabolism	Global and overview maps	Fatty acid metabolism	108	ko01212	Isoform0000129;Isoform0001343;Isoform0002046;Isoform0002186;Isoform0002369;Isoform0002448;Isoform0002475;Isoform0002498;Isoform0002577;Isoform0002708;Isoform0002790;Isoform0002806;Isoform0003035;Isoform0003038;Isoform0003247;Isoform0003412;Isoform0003449;Isoform0003489;Isoform0003515;Isoform0003659;Isoform0003677;Isoform0003722;Isoform0003741;Isoform0003824;Isoform0003946;Isoform0003989;Isoform00…	K11262+K10781+K00249+K01897+K01897+K10527+K10527+K10527+K10527+K00232+K01897+K10527+K00232+K10527+K01897+K01897+K01897+K01897+K01897+K00232+K00232+K10527+K11262+K01897+K00232+K01897+K01897+K00232+K00232+K01897+K01897+K10527+K01897+K01897+K00232+K09458+K00232+K09458+K01897+K00232+K01897+K01897+K01897+K09458+K10781+K09458+K09458+K09458+K18660+K09458+K01961+K00232+K18660+K10781+K09458+K00626+K00648+…
Metabolism	Energy metabolism	Carbon fixation in photosynthetic organisms	106	ko00710	Isoform0000511;Isoform0000636;Isoform0000686;Isoform0000717;Isoform0000757;Isoform0000889;Isoform0001143;Isoform0002811;Isoform0003300;Isoform0003311;Isoform0003317;Isoform0003325;Isoform0003553;Isoform0003710;Isoform0003863;Isoform0003869;Isoform0003952;Isoform0004186;Isoform0004269;Isoform0004437;Isoform0004450;Isoform0004613;Isoform0004664;Isoform0004878;Isoform0005116;Isoform0005246;Isoform00…	K01595+K01595+K01595+K01595+K01595+K01595+K01595+K01610+K01595+K01610+K01610+K00615+K00615+K01610+K00615+K00028+K00028+K01610+K00028+K01610+K01610+K00028+K00814+K00028+K01610+K00028+K00615+K01610+K00028+K00029+K00029+K00029+K00026+K00029+K14272+K14272+K00814+K14272+K14454+K00029+K01595+K14455+K00026+K00026+K00927+K14454+K00026+K00927+K00134+K00814+K05298+K14454+K00026+K00927+K14455+K00814+K14454+…
Metabolism	Amino acid metabolism	Glycine, serine and threonine metabolism	96	ko00260	Isoform0000343;Isoform0000394;Isoform0000450;Isoform0000854;Isoform0000936;Isoform0001185;Isoform0001443;Isoform0001526;Isoform0001625;Isoform0001791;Isoform0002016;Isoform0002535;Isoform0002877;Isoform0003252;Isoform0003674;Isoform0003751;Isoform0004045;Isoform0004070;Isoform0004108;Isoform0004310;Isoform0004384;Isoform0004608;Isoform0004723;Isoform0004858;Isoform0005003;Isoform0005016;Isoform00…	K00281+K00281+K00281+K00281+K12524+K00281+K00281+K00276+K00276+K00600+K00276+K00108+K00276+K00382+K00382+K00276+K01733+K00382+K00058+K00382+K00108+K14085+K01733+K00058+K00382+K01754+K01754+K14085+K01733+K14085+K00928+K00058+K00058+K00058+K15633+K00382+K00382+K01754+K01733+K00058+K00600+K00928+K01733+K01696+K00600+K00872+K15633+K15633+K15893+K00928+K00382+K14272+K14272+K00600+K00827+K00058+K00872+…
Metabolism	Lipid metabolism	Glycerophospholipid metabolism	94	ko00564	Isoform0000149;Isoform0000353;Isoform0000441;Isoform0000667;Isoform0000723;Isoform0000792;Isoform0000885;Isoform0001057;Isoform0001178;Isoform0001397;Isoform0001548;Isoform0001575;Isoform0001890;Isoform0001908;Isoform0002310;Isoform0002371;Isoform0002484;Isoform0002798;Isoform0002859;Isoform0002906;Isoform0003014;Isoform0003182;Isoform0003282;Isoform0003309;Isoform0003351;Isoform0003373;Isoform00…	K15728+K01115+K01115+K01115+K14674+K01115+K00901+K14674+K01115+K01115+K01115+K14674+K00111+K01115+K01115+K00981+K01115+K00111+K01115+K00981+K01115+K01115+K00981+K01613+K22389+K01115+K00981+K22389+K01613+K01115+K01613+K01115+K01114+K13511+K22389+K01115+K00006+K00901+K13511+K00967+K13508+K00901+K13508+K00006+K01114+K13510+K01114+K00630+K25193+K00901+K01114+K13510+K13508+K13508+K13511+K01114+K00901+…
Metabolism	Global and overview maps	2-Oxocarboxylic acid metabolism	94	ko01210	Isoform0000697;Isoform0000811;Isoform0000880;Isoform0001006;Isoform0001028;Isoform0001096;Isoform0001254;Isoform0001430;Isoform0001722;Isoform0001810;Isoform0002043;Isoform0002367;Isoform0002762;Isoform0002889;Isoform0003122;Isoform0003336;Isoform0003481;Isoform0003688;Isoform0003832;Isoform0004003;Isoform0004299;Isoform0004308;Isoform0004491;Isoform0004554;Isoform0004664;Isoform0004986;Isoform00…	K01681+K01681+K01681+K01681+K01681+K01681+K01681+K01681+K01681+K01681+K01681+K01652+K01652+K01652+K01681+K14682+K01649+K14682+K01687+K01652+K01652+K01649+K01649+K01687+K00814+K00053+K01652+K01687+K00928+K00031+K00053+K01647+K01653+K00053+K00053+K01687+K00928+K00031+K01647+K01703+K01703+K00928+K00053+K14272+K14272+K01647+K01647+K00814+K14272+K00053+K00620+K01652+K14454+K00818+K01647+K00030+K01653+…
Metabolism	Energy metabolism	Oxidative phosphorylation	88	ko00190	Isoform0000512;Isoform0000544;Isoform0000825;Isoform0000853;Isoform0000912;Isoform0000926;Isoform0000998;Isoform0001104;Isoform0001219;Isoform0001297;Isoform0001336;Isoform0001525;Isoform0001567;Isoform0001591;Isoform0001711;Isoform0002208;Isoform0002345;Isoform0002357;Isoform0003074;Isoform0003110;Isoform0003168;Isoform0003293;Isoform0003720;Isoform0003883;Isoform0003918;Isoform0003945;Isoform00…	K01535+K01535+K01535+K01535+K01535+K01535+K01535+K01535+K02154+K01535+K01535+K01535+K01535+K02154+K01535+K02154+K01535+K01535+K05573+K01535+K03934+K03934+K03934+K03934+K01535+K03934+K01535+K03934+K01535+K01535+K02145+K00234+K03934+K02145+K02145+K02133+K00234+K02145+K02133+K02133+K02133+K03942+K05573+K03942+K02259+K02144+K02147+K02133+K02147+K03942+K03942+K02132+K02147+K02133+K02144+K02257+K02132+…
Environmental Information Processing	Signal transduction	MAPK signaling pathway - plant	86	ko04016	Isoform0000305;Isoform0000354;Isoform0000432;Isoform0000465;Isoform0000468;Isoform0000471;Isoform0000577;Isoform0000580;Isoform0000599;Isoform0000694;Isoform0000724;Isoform0000747;Isoform0000768;Isoform0000849;Isoform0000868;Isoform0000887;Isoform0000963;Isoform0000987;Isoform0001023;Isoform0001061;Isoform0001069;Isoform0001179;Isoform0001202;Isoform0001348;Isoform0001468;Isoform0001515;Isoform00…	K13422+K20717+K13422+K13422+K14510+K20717+K14497+K20717+K17686+K20718+K20718+K20718+K14497+K20717+K14497+K20718+K13422+K14497+K20718+K17686+K13447+K20553+K13447+K14497+K14515+K14509+K14514+K14514+K14515+K14515+K14515+K13447+K14514+K14509+K14509+K14514+K14514+K14515+K14514+K14514+K14514+K14514+K14514+K14514+K14514+K14514+K20606+K13420+K03781+K20604+K20604+K14497+K20604+K03781+K03781+K03781+K03781+…
Genetic Information Processing	Folding, sorting and degradation	Proteasome	85	ko03050	Isoform0000771;Isoform0000901;Isoform0000968;Isoform0001569;Isoform0001590;Isoform0001941;Isoform0002964;Isoform0006390;Isoform0006573;Isoform0007309;Isoform0007424;Isoform0007430;Isoform0007589;Isoform0007653;Isoform0007742;Isoform0008070;Isoform0008107;Isoform0008139;Isoform0008163;Isoform0008208;Isoform0008212;Isoform0008406;Isoform0008418;Isoform0008437;Isoform0008496;Isoform0008556;Isoform00…	K03032+K03032+K03032+K03028+K03028+K03032+K03032+K06699+K03064+K03061+K03035+K03028+K03065+K03061+K03064+K03039+K03064+K03066+K03064+K03033+K03035+K03061+K03062+K03064+K03035+K03065+K03061+K03061+K03036+K03065+K03039+K03061+K03062+K03064+K03061+K03029+K03029+K03061+K03066+K03038+K03065+K03061+K03061+K03065+K03063+K03038+K03065+K03062+K03037+K02736+K03036+K03030+K03038+K02739+K02731+K03038+K03038+…
Metabolism	Lipid metabolism	Fatty acid degradation	83	ko00071	Isoform0002046;Isoform0002186;Isoform0002369;Isoform0002448;Isoform0002475;Isoform0002498;Isoform0002577;Isoform0002708;Isoform0002790;Isoform0002806;Isoform0003035;Isoform0003038;Isoform0003247;Isoform0003412;Isoform0003449;Isoform0003489;Isoform0003515;Isoform0003659;Isoform0003677;Isoform0003722;Isoform0003824;Isoform0003946;Isoform0003989;Isoform0003993;Isoform0004015;Isoform0004099;Isoform00…	K00249+K01897+K01897+K10527+K10527+K10527+K10527+K00232+K01897+K10527+K00232+K10527+K01897+K01897+K01897+K01897+K01897+K00232+K00232+K10527+K01897+K00232+K01897+K01897+K00232+K00232+K01897+K01897+K10527+K14085+K01897+K01897+K00232+K00232+K01897+K00232+K14085+K01897+K14085+K01897+K01897+K00128+K00128+K00232+K00128+K00626+K20495+K14085+K00626+K00128+K00128+K00128+K00128+K00626+K00626+K20495+K07513+…
Metabolism	Metabolism of other amino acids	Glutathione metabolism	83	ko00480	Isoform0001156;Isoform0001248;Isoform0001568;Isoform0001623;Isoform0001685;Isoform0001867;Isoform0002492;Isoform0003535;Isoform0004129;Isoform0004188;Isoform0004363;Isoform0004800;Isoform0004806;Isoform0004891;Isoform0004899;Isoform0004944;Isoform0005540;Isoform0005564;Isoform0005631;Isoform0005637;Isoform0005862;Isoform0005879;Isoform0005956;Isoform0006007;Isoform0006115;Isoform0006308;Isoform00…	K01256+K01256+K01256+K01256+K10807+K10807+K10807+K10807+K01919+K00036+K00036+K00383+K00036+K00036+K01255+K00036+K01919+K00031+K01255+K18592+K00383+K01255+K21456+K01919+K00383+K00033+K00383+K00036+K18592+K00031+K00383+K21456+K00033+K01255+K01255+K00033+K00383+K00036+K00033+K00383+K00033+K01255+K00033+K00033+K00033+K00033+K00036+K00383+K00033+K00036+K00383+K00033+K00383+K00033+K00033+K00383+K00033+…
Metabolism	Carbohydrate metabolism	Pentose phosphate pathway	82	ko00030	Isoform0002518;Isoform0003325;Isoform0003553;Isoform0003593;Isoform0003771;Isoform0003863;Isoform0004065;Isoform0004188;Isoform0004221;Isoform0004363;Isoform0004806;Isoform0004891;Isoform0004916;Isoform0004944;Isoform0005007;Isoform0005013;Isoform0005042;Isoform0005247;Isoform0005561;Isoform0005605;Isoform0005643;Isoform0005777;Isoform0005935;Isoform0006099;Isoform0006203;Isoform0006308;Isoform00…	K00895+K00615+K00615+K01835+K00850+K00615+K00895+K00036+K00850+K00036+K00036+K00036+K00850+K00036+K01810+K00850+K00895+K00615+K00895+K00850+K00895+K01810+K00895+K00850+K00850+K00033+K00895+K00850+K00036+K01810+K01835+K00850+K00850+K00033+K00850+K01810+K00850+K00033+K00948+K01835+K00036+K00033+K01835+K00033+K00033+K00033+K00033+K00033+K00036+K00033+K00036+K00033+K00850+K00131+K00616+K00033+K00033+…
Genetic Information Processing	Translation	Ribosome biogenesis in eukaryotes	80	ko03008	Isoform0000171;Isoform0000260;Isoform0000297;Isoform0000412;Isoform0000643;Isoform0000662;Isoform0000793;Isoform0000799;Isoform0000838;Isoform0000933;Isoform0001004;Isoform0001053;Isoform0001154;Isoform0001275;Isoform0001398;Isoform0001677;Isoform0001682;Isoform0002273;Isoform0002297;Isoform0002375;Isoform0002472;Isoform0002561;Isoform0002664;Isoform0002939;Isoform0003114;Isoform0003320;Isoform00…	K12619+K14290+K14290+K14290+K12619+K12619+K14555+K12619+K14521+K01164+K14558+K14554+K14556+K14556+K14548+K14548+K14548+K14573+K14571+K14557+K14546+K14557+K14546+K06943+K14546+K14559+K06943+K11883+K11883+K14559+K14570+K06943+K07179+K14570+K07179+K11883+K14539+K14537+K14559+K14570+K14538+K14553+K14537+K07179+K14553+K14538+K03097+K11108+K07562+K12619+K14564+K14565+K03097+K03097+K14564+K11108+K03097+…
Cellular Processes	Transport and catabolism	Peroxisome	80	ko04146	Isoform0000207;Isoform0002186;Isoform0002275;Isoform0002369;Isoform0002708;Isoform0002730;Isoform0002790;Isoform0003035;Isoform0003039;Isoform0003188;Isoform0003247;Isoform0003254;Isoform0003256;Isoform0003412;Isoform0003449;Isoform0003489;Isoform0003515;Isoform0003659;Isoform0003672;Isoform0003677;Isoform0003824;Isoform0003946;Isoform0003949;Isoform0003989;Isoform0003993;Isoform0004015;Isoform00…	K00106+K01897+K13342+K01897+K00232+K13342+K01897+K00232+K13342+K13356+K01897+K13356+K13342+K01897+K01897+K01897+K01897+K00232+K13343+K00232+K01897+K00232+K13343+K01897+K01897+K00232+K00232+K01897+K01897+K01897+K01897+K00232+K00232+K01897+K00232+K01897+K03781+K01897+K00031+K12261+K01897+K12261+K00232+K00031+K01640+K01640+K03781+K13346+K03781+K03781+K03781+K07513+K03781+K03426+K03781+K03781+K00031+…
Genetic Information Processing	Translation	Aminoacyl-tRNA biosynthesis	79	ko00970	Isoform0000261;Isoform0000399;Isoform0000402;Isoform0000463;Isoform0000476;Isoform0000595;Isoform0000607;Isoform0000701;Isoform0000726;Isoform0000844;Isoform0000910;Isoform0000965;Isoform0000997;Isoform0001035;Isoform0001160;Isoform0001260;Isoform0001269;Isoform0001381;Isoform0001402;Isoform0001452;Isoform0001577;Isoform0001809;Isoform0002037;Isoform0002201;Isoform0002265;Isoform0002320;Isoform00…	K01870+K01873+K01870+K01869+K01873+K01873+K01869+K01870+K01869+K01872+K01892+K01872+K01872+K01892+K01869+K01872+K01892+K01890+K01872+K01872+K01872+K01883+K01886+K01874+K01883+K01874+K01890+K01885+K01885+K01883+K01885+K01880+K01880+K01876+K01890+K01885+K01880+K01880+K01880+K01885+K01868+K01885+K04567+K01887+K01893+K01868+K01881+K01893+K04567+K01892+K01887+K04567+K01893+K04567+K22503+K04567+K01893+…
Metabolism	Carbohydrate metabolism	Fructose and mannose metabolism	78	ko00051	Isoform0002518;Isoform0002602;Isoform0002991;Isoform0003446;Isoform0003634;Isoform0003748;Isoform0003771;Isoform0003838;Isoform0004049;Isoform0004065;Isoform0004221;Isoform0004495;Isoform0004916;Isoform0005011;Isoform0005013;Isoform0005042;Isoform0005126;Isoform0005561;Isoform0005605;Isoform0005643;Isoform0005897;Isoform0005935;Isoform0006099;Isoform0006203;Isoform0006336;Isoform0006438;Isoform00…	K00895+K01103+K00844+K00844+K00844+K01103+K00850+K00844+K00844+K00895+K00850+K00844+K00850+K00844+K00850+K00895+K00844+K00895+K00850+K00895+K00844+K00895+K00850+K00850+K00895+K00850+K00844+K00844+K00850+K00850+K00844+K00850+K00850+K01805+K00850+K00844+K19355+K01805+K00966+K01805+K19355+K19355+K01805+K00847+K19355+K01809+K00966+K00847+K19355+K01803+K00847+K01623+K19355+K02377+K19355+K01623+K01803+…
Metabolism	Amino acid metabolism	Alanine, aspartate and glutamate metabolism	77	ko00250	Isoform0000342;Isoform0000419;Isoform0000496;Isoform0000574;Isoform0001899;Isoform0001982;Isoform0003076;Isoform0003223;Isoform0004664;Isoform0004887;Isoform0005216;Isoform0005322;Isoform0005422;Isoform0005441;Isoform0005462;Isoform0005486;Isoform0005494;Isoform0005603;Isoform0005617;Isoform0005645;Isoform0006004;Isoform0006073;Isoform0006079;Isoform0006097;Isoform0006139;Isoform0006431;Isoform00…	K01955+K01955+K01955+K01955+K00820+K00820+K00262+K01955+K00814+K01939+K00764+K01939+K01939+K01756+K01939+K01953+K00764+K00764+K16871+K00264+K00764+K17761+K16871+K01953+K01953+K01756+K00294+K01939+K00294+K14272+K14272+K00827+K01953+K01939+K01755+K00814+K14272+K01953+K00294+K14454+K01755+K00827+K01580+K14455+K01580+K16871+K00827+K01940+K01940+K00827+K14454+K00261+K00814+K14454+K14455+K00814+K14454+…
Metabolism	Nucleotide metabolism	Purine metabolism	75	ko00230	Isoform0000152;Isoform0000207;Isoform0000213;Isoform0000980;Isoform0001608;Isoform0001685;Isoform0001776;Isoform0001867;Isoform0001882;Isoform0002237;Isoform0002492;Isoform0002683;Isoform0003019;Isoform0003535;Isoform0003593;Isoform0004133;Isoform0004174;Isoform0004282;Isoform0004887;Isoform0005015;Isoform0005059;Isoform0005118;Isoform0005216;Isoform0005322;Isoform0005422;Isoform0005441;Isoform00…	K01952+K00106+K01952+K01490+K01490+K10807+K00951+K10807+K01490+K00951+K10807+K01510+K00951+K10807+K01835+K00951+K00951+K00942+K01939+K13811+K00951+K14641+K00764+K01939+K01939+K01756+K01939+K00764+K00764+K01945+K14641+K01510+K00764+K01923+K01513+K00602+K13811+K01756+K00602+K01945+K01835+K00942+K01923+K01939+K01510+K00948+K01835+K01939+K01513+K00860+K01835+K00088+K01923+K03787+K01517+K01951+K18550+…
Metabolism	Amino acid metabolism	Arginine and proline metabolism	75	ko00330	Isoform0001689;Isoform0001772;Isoform0001798;Isoform0001903;Isoform0002465;Isoform0002601;Isoform0002919;Isoform0003607;Isoform0003652;Isoform0004053;Isoform0004132;Isoform0004344;Isoform0004608;Isoform0005290;Isoform0005298;Isoform0005483;Isoform0005519;Isoform0005593;Isoform0005647;Isoform0005668;Isoform0005848;Isoform0005871;Isoform0005931;Isoform0006245;Isoform0006315;Isoform0006436;Isoform00…	K01583+K01583+K01583+K01583+K01583+K01583+K01583+K12657+K12657+K01583+K12657+K12657+K14085+K14085+K01611+K14085+K01611+K01583+K12259+K12259+K01611+K12259+K00128+K00128+K17839+K00294+K01583+K00128+K01611+K00294+K00318+K14085+K01611+K00128+K00128+K00128+K00294+K14454+K12259+K00128+K17839+K00318+K14455+K00819+K13366+K14454+K01611+K00472+K14454+K13366+K00318+K14455+K14454+K00811+K01426+K10536+K01611+…
Cellular Processes	Transport and catabolism	Phagosome	75	ko04145	Isoform0001219;Isoform0001317;Isoform0001591;Isoform0001735;Isoform0002208;Isoform0004218;Isoform0004632;Isoform0004726;Isoform0004952;Isoform0005385;Isoform0006601;Isoform0006640;Isoform0006954;Isoform0007223;Isoform0007270;Isoform0007343;Isoform0007388;Isoform0007671;Isoform0007773;Isoform0007817;Isoform0007833;Isoform0007888;Isoform0008027;Isoform0008080;Isoform0008131;Isoform0008325;Isoform00…	K02154+K00914+K02154+K00914+K02154+K02145+K02145+K02145+K07375+K02145+K10956+K08054+K08054+K10956+K10956+K07375+K08054+K10956+K07375+K02144+K10956+K10956+K02147+K07375+K07375+K02147+K07374+K07375+K07374+K07374+K07375+K07375+K07375+K08057+K08054+K02147+K08057+K07375+K07374+K07374+K04392+K02144+K07375+K07374+K07375+K08057+K07375+K02144+K08488+K07375+K07374+K08057+K02144+K04392+K07375+K07374+K07374+…
Metabolism	Carbohydrate metabolism	Galactose metabolism	74	ko00052	Isoform0001886;Isoform0002081;Isoform0002083;Isoform0002258;Isoform0002327;Isoform0002329;Isoform0002466;Isoform0002567;Isoform0002571;Isoform0002659;Isoform0002684;Isoform0002902;Isoform0002991;Isoform0003005;Isoform0003186;Isoform0003314;Isoform0003446;Isoform0003540;Isoform0003593;Isoform0003634;Isoform0003771;Isoform0003802;Isoform0003838;Isoform0004049;Isoform0004221;Isoform0004495;Isoform00…	K06617+K06617+K06617+K12309+K01187+K06617+K06617+K06617+K06617+K06617+K06611+K06617+K00844+K06617+K12447+K06617+K00844+K12447+K01835+K00844+K00850+K06617+K00844+K00844+K00850+K00844+K01193+K01193+K01193+K00850+K00844+K00850+K00844+K01193+K00850+K01193+K00844+K01193+K01193+K00850+K00850+K01193+K00850+K00844+K01835+K00844+K00850+K00850+K00844+K00850+K00850+K01193+K01835+K01193+K01835+K00850+K00844+…
Metabolism	Biosynthesis of other secondary metabolites	Flavonoid biosynthesis	72	ko00941	Isoform0006341;Isoform0006708;Isoform0006847;Isoform0007422;Isoform0007449;Isoform0007529;Isoform0007783;Isoform0007864;Isoform0008037;Isoform0008101;Isoform0008180;Isoform0008445;Isoform0008671;Isoform0008772;Isoform0008890;Isoform0008991;Isoform0009204;Isoform0009280;Isoform0009563;Isoform0009603;Isoform0009733;Isoform0009748;Isoform0009760;Isoform0009851;Isoform0009971;Isoform0010003;Isoform00…	K05280+K09754+K13081+K00487+K13081+K09754+K05280+K05280+K05280+K13065+K00487+K05280+K13081+K13065+K00487+K13083+K13065+K13083+K13082+K01859+K05280+K00660+K00475+K00660+K00660+K00660+K00660+K00475+K13082+K13082+K00660+K00660+K00588+K00660+K00660+K00660+K00660+K00660+K00660+K08695+K08695+K05277+K00660+K00660+K13082+K05277+K00475+K00660+K05277+K08695+K00660+K05277+K00475+K05278+K00660+K05277+K00475+…
Metabolism	Lipid metabolism	Fatty acid biosynthesis	70	ko00061	Isoform0000129;Isoform0001343;Isoform0002186;Isoform0002369;Isoform0002790;Isoform0003247;Isoform0003412;Isoform0003449;Isoform0003489;Isoform0003515;Isoform0003741;Isoform0003824;Isoform0003989;Isoform0003993;Isoform0004139;Isoform0004259;Isoform0004678;Isoform0004702;Isoform0004910;Isoform0005165;Isoform0005180;Isoform0005402;Isoform0005529;Isoform0005610;Isoform0005615;Isoform0005680;Isoform00…	K11262+K10781+K01897+K01897+K01897+K01897+K01897+K01897+K01897+K01897+K11262+K01897+K01897+K01897+K01897+K01897+K01897+K01897+K09458+K09458+K01897+K01897+K01897+K01897+K09458+K10781+K09458+K09458+K09458+K18660+K09458+K01961+K18660+K10781+K09458+K00648+K09458+K00648+K10781+K01961+K00645+K10781+K10781+K09458+K10781+K09458+K03921+K00645+K01962+K00208+K01962+K09458+K10782+K03921+K10782+K00208+K01962+…
Metabolism	Carbohydrate metabolism	Ascorbate and aldarate metabolism	69	ko00053	Isoform0003186;Isoform0003540;Isoform0004157;Isoform0004608;Isoform0004746;Isoform0004888;Isoform0005290;Isoform0005407;Isoform0005483;Isoform0005534;Isoform0005755;Isoform0005931;Isoform0006085;Isoform0006142;Isoform0006245;Isoform0006288;Isoform0006420;Isoform0006477;Isoform0006560;Isoform0006635;Isoform0006781;Isoform0006800;Isoform0006931;Isoform0007004;Isoform0007010;Isoform0007122;Isoform00…	K12447+K12447+K00225+K14085+K00225+K14190+K14085+K14190+K14085+K14190+K14190+K00128+K00103+K00012+K00128+K08679+K00103+K08679+K14190+K00012+K00128+K00012+K00423+K00012+K14190+K08679+K14085+K00012+K14190+K00128+K00128+K00012+K00128+K08679+K00128+K00012+K08679+K08679+K00012+K08679+K00012+K00012+K00103+K08232+K08679+K00128+K00128+K10046+K00012+K08232+K08232+K00423+K08679+K00434+K00012+K10046+K10046+…
Metabolism	Metabolism of terpenoids and polyketides	Terpenoid backbone biosynthesis	68	ko00900	Isoform0002443;Isoform0002962;Isoform0003209;Isoform0004729;Isoform0005252;Isoform0005448;Isoform0005673;Isoform0005749;Isoform0005802;Isoform0005969;Isoform0006286;Isoform0006508;Isoform0006568;Isoform0006647;Isoform0006678;Isoform0006819;Isoform0006940;Isoform0007092;Isoform0007101;Isoform0007135;Isoform0007165;Isoform0007168;Isoform0007225;Isoform0007257;Isoform0007272;Isoform0007312;Isoform00…	K03526+K01662+K03526+K01662+K00021+K00021+K00021+K00021+K00938+K01597+K00021+K00787+K12742+K12742+K00021+K00626+K01597+K01597+K12742+K00021+K12742+K12742+K12742+K15889+K00626+K03527+K01641+K12742+K00021+K14066+K12742+K00938+K01641+K00626+K01597+K15889+K00626+K06013+K00919+K01597+K00787+K06013+K01641+K00099+K01597+K05954+K05906+K00099+K00787+K03527+K01641+K00626+K10960+K00787+K00869+K00099+K00919+…
Metabolism	Lipid metabolism	Glycerolipid metabolism	67	ko00561	Isoform0000149;Isoform0000723;Isoform0000885;Isoform0001057;Isoform0001575;Isoform0002395;Isoform0002506;Isoform0002835;Isoform0003622;Isoform0004084;Isoform0004608;Isoform0004742;Isoform0004999;Isoform0005290;Isoform0005483;Isoform0005484;Isoform0005506;Isoform0005695;Isoform0005931;Isoform0005962;Isoform0006048;Isoform0006074;Isoform0006245;Isoform0006282;Isoform0006297;Isoform0006360;Isoform00…	K15728+K14674+K00901+K14674+K14674+K00679+K00679+K09480+K09480+K09480+K14085+K21362+K00864+K14085+K14085+K21362+K21362+K00901+K00128+K13508+K00864+K00901+K00128+K13508+K00864+K03715+K00630+K00128+K00901+K14085+K13508+K13508+K00128+K00864+K00128+K00128+K00901+K00864+K00128+K13519+K07407+K07407+K15918+K13513+K18693+K18693+K13519+K07407+K18693+K00128+K07407+K00128+K13513+K18693+K18693+K13523+K13513+…
Metabolism	Amino acid metabolism	Valine, leucine and isoleucine degradation	65	ko00280	Isoform0002046;Isoform0003252;Isoform0003599;Isoform0003674;Isoform0004070;Isoform0004310;Isoform0004330;Isoform0004608;Isoform0005003;Isoform0005290;Isoform0005483;Isoform0005485;Isoform0005733;Isoform0005830;Isoform0005931;Isoform0005934;Isoform0006092;Isoform0006245;Isoform0006567;Isoform0006781;Isoform0006819;Isoform0006953;Isoform0007038;Isoform0007116;Isoform0007176;Isoform0007242;Isoform00…	K00249+K00382+K01968+K00382+K00382+K00382+K00140+K14085+K00382+K14085+K14085+K00140+K00382+K01969+K00128+K00382+K18660+K00128+K18660+K00128+K00626+K01640+K00382+K00827+K14085+K00382+K00626+K01641+K00140+K00128+K00128+K00140+K00128+K01640+K05605+K00827+K00128+K01641+K00626+K00382+K00626+K00140+K00827+K00827+K00382+K05605+K01641+K07513+K00166+K00253+K05605+K00128+K07513+K00128+K01641+K00827+K00626+…
Metabolism	Carbohydrate metabolism	Pentose and glucuronate interconversions	59	ko00040	Isoform0003092;Isoform0003186;Isoform0003540;Isoform0005028;Isoform0006142;Isoform0006367;Isoform0006544;Isoform0006587;Isoform0006635;Isoform0006800;Isoform0006834;Isoform0006895;Isoform0006949;Isoform0007004;Isoform0007214;Isoform0007307;Isoform0007382;Isoform0007478;Isoform0007516;Isoform0007645;Isoform0007708;Isoform0007755;Isoform0007846;Isoform0007983;Isoform0008120;Isoform0008181;Isoform00…	K01051+K12447+K12447+K00854+K00012+K01051+K01051+K01051+K00012+K00012+K01728+K01728+K01805+K00012+K01184+K01051+K00012+K01051+K00012+K01051+K01728+K00012+K01728+K01728+K00963+K00012+K01728+K00963+K01728+K01728+K01728+K00012+K01728+K01805+K01728+K01051+K01213+K01805+K01728+K01051+K01051+K01728+K00012+K01728+K01805+K01728+K00012+K01728+K01728+K01213+K00012+K01051+K01051+K01051+K00008+K01051+K01051+…
Metabolism	Energy metabolism	Photosynthesis	58	ko00195	Isoform0000066;Isoform0000091;Isoform0000249;Isoform0000302;Isoform0000315;Isoform0000384;Isoform0000513;Isoform0000594;Isoform0000622;Isoform0000639;Isoform0000780;Isoform0000956;Isoform0001170;Isoform0001793;Isoform0002451;Isoform0002496;Isoform0002541;Isoform0003278;Isoform0004046;Isoform0004572;Isoform0004775;Isoform0005085;Isoform0005427;Isoform0006289;Isoform0006731;Isoform0007517;Isoform00…	K02690+K02690+K02690+K02690+K02690+K02690+K02690+K02690+K02705+K02690+K02690+K02690+K02690+K02690+K02690+K02690+K02705+K02690+K02690+K02690+K02704+K02704+K02705+K02690+K02690+K02704+K02690+K02705+K02690+K02634+K02705+K02690+K02641+K02641+K02115+K02712+K02690+K02641+K02716+K02716+K02639+K03542+K03542+K02639+K02639+K02694+K02723+K02717+K03542+K02723+K02717+K02692+K02690+K08901+K02638+K02701+K02639+…
Metabolism	Carbohydrate metabolism	Inositol phosphate metabolism	58	ko00562	Isoform0000186;Isoform0001317;Isoform0001735;Isoform0001868;Isoform0002426;Isoform0003322;Isoform0003680;Isoform0003811;Isoform0004117;Isoform0004314;Isoform0004321;Isoform0004330;Isoform0004456;Isoform0004551;Isoform0004579;Isoform0004672;Isoform0004716;Isoform0004808;Isoform0004848;Isoform0005128;Isoform0005311;Isoform0005485;Isoform0005890;Isoform0005906;Isoform0005912;Isoform0006414;Isoform00…	K00889+K00914+K00914+K22913+K01858+K03084+K01110+K21797+K01110+K01858+K01858+K00140+K01858+K21797+K24221+K01114+K21797+K01110+K21797+K01110+K01858+K00140+K01858+K21797+K01110+K01114+K01114+K10572+K01092+K05857+K00913+K03103+K01114+K00140+K00140+K01114+K01858+K00140+K01114+K01765+K03103+K01114+K01114+K01803+K01092+K01803+K15422+K01092+K01110+K18649+K15422+K15422+K01803+K19517+K10047+K01803+K01803+…
Metabolism	Metabolism of other amino acids	beta-Alanine metabolism	56	ko00410	Isoform0001526;Isoform0001625;Isoform0002016;Isoform0002708;Isoform0002877;Isoform0003035;Isoform0003659;Isoform0003677;Isoform0003751;Isoform0003946;Isoform0004015;Isoform0004099;Isoform0004330;Isoform0004608;Isoform0004881;Isoform0004912;Isoform0005227;Isoform0005290;Isoform0005483;Isoform0005485;Isoform0005647;Isoform0005668;Isoform0005871;Isoform0005931;Isoform0006245;Isoform0006315;Isoform00…	K00276+K00276+K00276+K00232+K00276+K00232+K00232+K00232+K00276+K00232+K00232+K00232+K00140+K14085+K00232+K00232+K00232+K14085+K14085+K00140+K12259+K12259+K12259+K00128+K00128+K17839+K00232+K00128+K14085+K00140+K00128+K00128+K00140+K00128+K05605+K01580+K12259+K00128+K17839+K01580+K00140+K13366+K05605+K13366+K01580+K01580+K05605+K00128+K00128+K01580+K01580+K05605+K01431+K05605+K00207+K00207
Metabolism	Lipid metabolism	alpha-Linolenic acid metabolism	56	ko00592	Isoform0000723;Isoform0001057;Isoform0001068;Isoform0001328;Isoform0001388;Isoform0001575;Isoform0002448;Isoform0002475;Isoform0002498;Isoform0002577;Isoform0002585;Isoform0002708;Isoform0002806;Isoform0003035;Isoform0003038;Isoform0003351;Isoform0003659;Isoform0003677;Isoform0003722;Isoform0003813;Isoform0003946;Isoform0004015;Isoform0004099;Isoform0004358;Isoform0004881;Isoform0004912;Isoform00…	K14674+K14674+K00454+K00454+K00454+K14674+K10527+K10527+K10527+K10527+K00454+K00232+K10527+K00232+K10527+K22389+K00232+K00232+K10527+K22389+K00232+K00232+K00232+K10527+K00232+K00232+K22389+K00232+K10526+K00232+K10529+K01723+K22389+K01723+K07513+K10526+K05894+K01723+K05894+K18857+K07513+K01723+K07513+K07513+K01723+K18857+K18857+K07513+K18857+K18857+K00224+K18857+K18857+K18857+K18857+K18857
Organismal Systems	Environmental adaptation	Circadian rhythm - plant	55	ko04712	Isoform0000133;Isoform0000153;Isoform0000321;Isoform0000424;Isoform0000453;Isoform0001332;Isoform0001973;Isoform0002247;Isoform0002255;Isoform0002266;Isoform0002276;Isoform0002614;Isoform0002794;Isoform0002912;Isoform0002995;Isoform0003424;Isoform0003551;Isoform0003731;Isoform0003943;Isoform0004010;Isoform0004686;Isoform0005106;Isoform0005409;Isoform0007419;Isoform0009256;Isoform0009472;Isoform00…	K12124+K12129+K12121+K12121+K12129+K12126+K12115+K12115+K12121+K12118+K10143+K12115+K12115+K12133+K12115+K12118+K12118+K12118+K12118+K12127+K12127+K12118+K12133+K03097+K03097+K03097+K03097+K00660+K00660+K00660+K00660+K00660+K03115+K03115+K00660+K00660+K00660+K00660+K03097+K00660+K00660+K00660+K00660+K03115+K03115+K03115+K03097+K00660+K00660+K03115+K00660+K00660+K00660+K00660+K00660
Metabolism	Amino acid metabolism	Phenylalanine, tyrosine and tryptophan biosynthesis	54	ko00400	Isoform0004680;Isoform0005024;Isoform0005320;Isoform0005420;Isoform0005979;Isoform0006405;Isoform0006407;Isoform0006740;Isoform0006756;Isoform0006790;Isoform0006884;Isoform0006934;Isoform0006975;Isoform0007191;Isoform0007368;Isoform0007432;Isoform0007473;Isoform0007508;Isoform0007538;Isoform0007557;Isoform0007672;Isoform0007957;Isoform0008000;Isoform0008014;Isoform0008048;Isoform0008058;Isoform00…	K01657+K13832+K13832+K13832+K13832+K00800+K13832+K05359+K13832+K01696+K00800+K00891+K05359+K01626+K13832+K13832+K01696+K05359+K00800+K01626+K14454+K15849+K14455+K01735+K00800+K01736+K01626+K05359+K01696+K14454+K01735+K14454+K14455+K01736+K14454+K00811+K15849+K01695+K00817+K14454+K00815+K00766+K05359+K05359+K00811+K01609+K01626+K05359+K05359+K00891+K05359+K01850+K01850+K00891
Metabolism	Amino acid metabolism	Tryptophan metabolism	52	ko00380	Isoform0003252;Isoform0003674;Isoform0004070;Isoform0004310;Isoform0004608;Isoform0005003;Isoform0005290;Isoform0005483;Isoform0005497;Isoform0005733;Isoform0005931;Isoform0005934;Isoform0006245;Isoform0006781;Isoform0006819;Isoform0007038;Isoform0007176;Isoform0007242;Isoform0007272;Isoform0007460;Isoform0007477;Isoform0007532;Isoform0007543;Isoform0007736;Isoform0007785;Isoform0007875;Isoform00…	K00382+K00382+K00382+K00382+K14085+K00382+K14085+K14085+K03781+K00382+K00128+K00382+K00128+K00128+K00626+K00382+K14085+K00382+K00626+K00128+K00128+K00658+K00128+K00128+K03781+K00626+K00382+K00626+K03781+K03781+K03781+K00658+K00658+K00382+K03781+K00837+K03781+K00837+K03781+K01426+K00128+K01426+K00128+K03781+K00626+K00837+K03781+K13066+K13066+K03781+K13066+K22588
Metabolism	Carbohydrate metabolism	Propanoate metabolism	52	ko00640	Isoform0000129;Isoform0002254;Isoform0002400;Isoform0002588;Isoform0002708;Isoform0003035;Isoform0003252;Isoform0003352;Isoform0003659;Isoform0003674;Isoform0003677;Isoform0003741;Isoform0003946;Isoform0004015;Isoform0004070;Isoform0004099;Isoform0004310;Isoform0004330;Isoform0004881;Isoform0004912;Isoform0005003;Isoform0005227;Isoform0005485;Isoform0005733;Isoform0005934;Isoform0006486;Isoform00…	K11262+K01895+K01895+K01895+K00232+K00232+K00382+K01895+K00232+K00382+K00232+K11262+K00232+K00232+K00382+K00232+K00382+K00140+K00232+K00232+K00382+K00232+K00140+K00382+K00382+K01961+K00232+K00382+K00382+K01900+K00140+K01961+K00140+K05605+K00382+K00140+K01900+K01900+K00382+K05605+K01962+K01962+K00166+K05605+K01962+K05605+K01899+K05605+K01899+K02160+K02160+K01963
Metabolism	Nucleotide metabolism	Pyrimidine metabolism	49	ko00240	Isoform0000342;Isoform0000419;Isoform0000496;Isoform0000574;Isoform0001685;Isoform0001867;Isoform0002492;Isoform0002683;Isoform0003223;Isoform0003535;Isoform0003623;Isoform0003919;Isoform0004355;Isoform0004465;Isoform0004844;Isoform0005118;Isoform0005202;Isoform0005526;Isoform0005554;Isoform0005697;Isoform0005972;Isoform0006000;Isoform0006016;Isoform0006206;Isoform0006459;Isoform0006627;Isoform00…	K01955+K01955+K01955+K01955+K10807+K10807+K10807+K01510+K01955+K10807+K01937+K00876+K00876+K01937+K01937+K14641+K01937+K00876+K01937+K01937+K14641+K01510+K00254+K01513+K13998+K00876+K13421+K01510+K01513+K13421+K03787+K13421+K13421+K16329+K13421+K01956+K01431+K13800+K16329+K00207+K01240+K16904+K13800+K10808+K13800+K07023+K00207+K00940+K00940
Metabolism	Amino acid metabolism	Tyrosine metabolism	48	ko00350	Isoform0001526;Isoform0001625;Isoform0002016;Isoform0002877;Isoform0003751;Isoform0006458;Isoform0007672;Isoform0007957;Isoform0007966;Isoform0008000;Isoform0008085;Isoform0008323;Isoform0008404;Isoform0008439;Isoform0008650;Isoform0008679;Isoform0008722;Isoform0008788;Isoform0008810;Isoform0008875;Isoform0008899;Isoform0009043;Isoform0009120;Isoform0009174;Isoform0009294;Isoform0009400;Isoform00…	K00276+K00276+K00276+K00276+K00276+K01555+K14454+K15849+K01555+K14455+K01555+K01555+K14454+K01555+K00451+K00457+K14454+K14455+K00001+K14454+K00811+K15849+K01555+K18857+K01555+K00817+K14454+K00815+K00811+K18857+K18857+K00001+K00457+K18857+K00001+K00121+K18857+K18857+K18857+K00001+K18857+K18857+K00001+K00001+K18857+K07253+K07253+K07253
Metabolism	Biosynthesis of other secondary metabolites	Phenylpropanoid biosynthesis	48	ko00940	Isoform0002793;Isoform0003273;Isoform0003543;Isoform0003808;Isoform0004006;Isoform0004106;Isoform0004715;Isoform0005077;Isoform0005104;Isoform0005715;Isoform0005793;Isoform0006011;Isoform0006708;Isoform0006956;Isoform0007422;Isoform0007529;Isoform0007741;Isoform0008101;Isoform0008180;Isoform0008202;Isoform0008724;Isoform0008772;Isoform0008890;Isoform0009204;Isoform0010023;Isoform0010203;Isoform00…	K10775+K10775+K10775+K10775+K10775+K10775+K10775+K10775+K01904+K01904+K10775+K01904+K09754+K01904+K00487+K09754+K01904+K13065+K00487+K01904+K00430+K13065+K00487+K13065+K00430+K09753+K00588+K13066+K13066+K00430+K13066+K18368+K09753+K00430+K00430+K09753+K00430+K09753+K00430+K00430+K00430+K00430+K00430+K00430+K00430+K18368+K00588+K00588
Metabolism	Amino acid metabolism	Arginine biosynthesis	45	ko00220	Isoform0003076;Isoform0003336;Isoform0003688;Isoform0004664;Isoform0007063;Isoform0007067;Isoform0007340;Isoform0007354;Isoform0007359;Isoform0007482;Isoform0007672;Isoform0007679;Isoform0007687;Isoform0008000;Isoform0008246;Isoform0008274;Isoform0008300;Isoform0008351;Isoform0008404;Isoform0008543;Isoform0008579;Isoform0008633;Isoform0008722;Isoform0008788;Isoform0008821;Isoform0008875;Isoform00…	K00262+K14682+K14682+K00814+K14272+K14272+K01755+K00814+K14272+K00620+K14454+K01755+K00818+K14455+K14677+K01940+K01940+K00818+K14454+K14677+K00261+K00814+K14454+K14455+K00814+K14454+K00811+K01438+K14677+K00145+K01438+K14454+K14677+K00811+K01438+K01438+K01915+K01915+K00611+K01915+K01915+K01915+K01915+K01476+K01915
Metabolism	Biosynthesis of other secondary metabolites	Biosynthesis of various plant secondary metabolites	45	ko00999	Isoform0004175;Isoform0005024;Isoform0005320;Isoform0005420;Isoform0005979;Isoform0005982;Isoform0006037;Isoform0006407;Isoform0006709;Isoform0006744;Isoform0006753;Isoform0006756;Isoform0006766;Isoform0007222;Isoform0007368;Isoform0007378;Isoform0007432;Isoform0007789;Isoform0007889;Isoform0008125;Isoform0008129;Isoform0008137;Isoform0008288;Isoform0008823;Isoform0008832;Isoform0008923;Isoform00…	K01188+K13832+K13832+K13832+K13832+K05349+K05349+K13832+K05349+K05349+K00789+K13832+K05349+K05349+K13832+K05349+K13832+K01188+K05349+K23260+K23260+K00789+K23260+K01188+K23260+K23260+K00789+K01188+K23260+K01188+K00789+K05350+K00789+K00789+K00789+K00789+K00789+K00789+K23260+K00789+K00789+K00789+K00789+K00789+K00789
Metabolism	Amino acid metabolism	Lysine degradation	42	ko00310	Isoform0000197;Isoform0000748;Isoform0000857;Isoform0001691;Isoform0002035;Isoform0003252;Isoform0003594;Isoform0003626;Isoform0003674;Isoform0004070;Isoform0004310;Isoform0004608;Isoform0005003;Isoform0005290;Isoform0005483;Isoform0005733;Isoform0005931;Isoform0005934;Isoform0006245;Isoform0006781;Isoform0006819;Isoform0007038;Isoform0007176;Isoform0007242;Isoform0007272;Isoform0007460;Isoform00…	K24405+K14157+K11420+K24405+K24405+K00382+K24405+K24405+K00382+K00382+K00382+K14085+K00382+K14085+K14085+K00382+K00128+K00382+K00128+K00128+K00626+K00382+K14085+K00382+K00626+K00128+K00128+K00658+K00128+K11426+K00128+K00626+K00382+K00626+K00658+K00658+K00382+K00128+K00128+K00626+K00306+K18826
Metabolism	Glycan biosynthesis and metabolism	N-Glycan biosynthesis	42	ko00510	Isoform0000301;Isoform0000865;Isoform0001040;Isoform0001227;Isoform0001240;Isoform0001265;Isoform0001512;Isoform0001519;Isoform0002066;Isoform0002378;Isoform0002495;Isoform0002604;Isoform0002856;Isoform0004025;Isoform0004247;Isoform0004287;Isoform0004324;Isoform0004375;Isoform0004675;Isoform0004868;Isoform0004933;Isoform0005038;Isoform0005097;Isoform0005195;Isoform0005307;Isoform0005313;Isoform00…	K01231+K05546+K05546+K05546+K05546+K05546+K05546+K05546+K01228+K01228+K07151+K07151+K07151+K23741+K03842+K12667+K01230+K12666+K23741+K12666+K12667+K03842+K03843+K00726+K12666+K12667+K01230+K12666+K23741+K01230+K03846+K00726+K03850+K00726+K12666+K03846+K01001+K12670+K12669+K12669+K07151+K12670
Environmental Information Processing	Signal transduction	Phosphatidylinositol signaling system	42	ko04070	Isoform0000186;Isoform0000885;Isoform0001317;Isoform0001735;Isoform0002371;Isoform0002906;Isoform0003282;Isoform0003322;Isoform0003581;Isoform0003680;Isoform0003811;Isoform0004117;Isoform0004551;Isoform0004716;Isoform0004808;Isoform0004848;Isoform0005128;Isoform0005695;Isoform0005906;Isoform0005912;Isoform0006074;Isoform0006639;Isoform0006685;Isoform0006754;Isoform0006854;Isoform0006969;Isoform00…	K00889+K00901+K00914+K00914+K00981+K00981+K00981+K03084+K00981+K01110+K21797+K01110+K21797+K21797+K01110+K21797+K01110+K00901+K21797+K01110+K00901+K10572+K01092+K05857+K00901+K00913+K00901+K01092+K15422+K01092+K01110+K18649+K15422+K15422+K10047+K02183+K02183+K10047+K02183+K02183+K02183+K02183
Metabolism	Glycan biosynthesis and metabolism	Various types of N-glycan biosynthesis	40	ko00513	Isoform0000301;Isoform0002495;Isoform0002604;Isoform0002856;Isoform0003279;Isoform0004025;Isoform0004057;Isoform0004247;Isoform0004287;Isoform0004324;Isoform0004375;Isoform0004535;Isoform0004675;Isoform0004868;Isoform0004932;Isoform0004933;Isoform0005038;Isoform0005048;Isoform0005097;Isoform0005195;Isoform0005307;Isoform0005313;Isoform0005334;Isoform0005404;Isoform0005557;Isoform0005738;Isoform00…	K01231+K07151+K07151+K07151+K03714+K23741+K12373+K03842+K12667+K01230+K12666+K00753+K23741+K12666+K12373+K12667+K03842+K12373+K03843+K00726+K12666+K12667+K12373+K01230+K12666+K23741+K01230+K03846+K00726+K12373+K00726+K12666+K12373+K03846+K12373+K12670+K12669+K12669+K07151+K12670
Metabolism	Metabolism of cofactors and vitamins	Pantothenate and CoA biosynthesis	40	ko00770	Isoform0002367;Isoform0002762;Isoform0002889;Isoform0003832;Isoform0004003;Isoform0004299;Isoform0004554;Isoform0004986;Isoform0004997;Isoform0005088;Isoform0005629;Isoform0005707;Isoform0005931;Isoform0006028;Isoform0006120;Isoform0006206;Isoform0006209;Isoform0006245;Isoform0006315;Isoform0006342;Isoform0006781;Isoform0007043;Isoform0007299;Isoform0007403;Isoform0007460;Isoform0007477;Isoform00…	K01652+K01652+K01652+K01687+K01652+K01652+K01687+K00053+K01652+K01687+K00053+K09680+K00128+K01653+K00053+K01513+K00053+K00128+K17839+K01687+K00128+K00053+K01513+K00053+K00128+K00128+K01652+K00128+K00128+K17839+K01653+K00128+K00606+K00128+K01431+K00606+K00826+K00207+K01922+K00207
Metabolism	Metabolism of cofactors and vitamins	Porphyrin metabolism	40	ko00860	Isoform0000085;Isoform0000147;Isoform0002695;Isoform0002775;Isoform0003001;Isoform0003104;Isoform0003568;Isoform0003646;Isoform0004028;Isoform0004230;Isoform0005159;Isoform0005302;Isoform0005816;Isoform0006009;Isoform0006055;Isoform0006259;Isoform0006551;Isoform0006741;Isoform0007366;Isoform0007591;Isoform0007800;Isoform0007821;Isoform0008359;Isoform0008610;Isoform0008699;Isoform0008750;Isoform00…	K03403+K03403+K01885+K01885+K01885+K03404+K03404+K01885+K01885+K01885+K01698+K01698+K00231+K01698+K01698+K13606+K13600+K13606+K01772+K02259+K13071+K01845+K13071+K01772+K01698+K01885+K04035+K04035+K01698+K00218+K02257+K03405+K10960+K01599+K03405+K04035+K00218+K21480+K00218+K08099
Genetic Information Processing	Folding, sorting and degradation	Protein export	40	ko03060	Isoform0002820;Isoform0003161;Isoform0003785;Isoform0003881;Isoform0003892;Isoform0004409;Isoform0004512;Isoform0004534;Isoform0004626;Isoform0004662;Isoform0004737;Isoform0004954;Isoform0005012;Isoform0005108;Isoform0005110;Isoform0005353;Isoform0005378;Isoform0005490;Isoform0005493;Isoform0005620;Isoform0005847;Isoform0006252;Isoform0006295;Isoform0006549;Isoform0006574;Isoform0006601;Isoform00…	K03108+K09540+K09540+K03108+K09490+K03108+K09490+K09540+K09490+K03106+K13431+K03217+K09490+K09490+K03107+K03106+K03100+K03100+K03217+K03100+K13431+K03107+K03217+K09490+K03100+K10956+K10956+K10956+K03106+K03106+K10956+K03106+K10956+K10956+K03108+K09490+K12275+K12272+K12272+K09481
Metabolism	Biosynthesis of other secondary metabolites	Tropane, piperidine and pyridine alkaloid biosynthesis	38	ko00960	Isoform0001526;Isoform0001625;Isoform0002016;Isoform0002877;Isoform0003751;Isoform0007672;Isoform0007957;Isoform0008000;Isoform0008404;Isoform0008722;Isoform0008788;Isoform0008875;Isoform0008899;Isoform0009043;Isoform0009400;Isoform0009587;Isoform0009748;Isoform0009777;Isoform0009851;Isoform0009907;Isoform0009971;Isoform0010003;Isoform0010053;Isoform0010239;Isoform0010257;Isoform0010329;Isoform00…	K00276+K00276+K00276+K00276+K00276+K14454+K15849+K14455+K14454+K14454+K14455+K14454+K00811+K15849+K00817+K14454+K00660+K00815+K00660+K00811+K00660+K00660+K00660+K00660+K00660+K00660+K00660+K00660+K00660+K00660+K00660+K00660+K00660+K00660+K00660+K00660+K00660+K00660
Metabolism	Carbohydrate metabolism	Butanoate metabolism	37	ko00650	Isoform0002367;Isoform0002762;Isoform0002889;Isoform0004003;Isoform0004299;Isoform0004997;Isoform0005617;Isoform0006028;Isoform0006073;Isoform0006079;Isoform0006609;Isoform0006819;Isoform0006953;Isoform0007105;Isoform0007272;Isoform0007318;Isoform0007487;Isoform0007576;Isoform0007714;Isoform0007784;Isoform0007861;Isoform0007874;Isoform0007875;Isoform0007904;Isoform0007975;Isoform0008051;Isoform00…	K01652+K01652+K01652+K01652+K01652+K01652+K16871+K01653+K17761+K16871+K01913+K00626+K01640+K01913+K00626+K01641+K01652+K01640+K01580+K01641+K01653+K01913+K00626+K01913+K00626+K01580+K16871+K01641+K01580+K01580+K01580+K01641+K01580+K00626+K00074+K18121+K18121
Metabolism	Lipid metabolism	Sphingolipid metabolism	36	ko00600	Isoform0000680;Isoform0002258;Isoform0003385;Isoform0004037;Isoform0004204;Isoform0004625;Isoform0004663;Isoform0004666;Isoform0004766;Isoform0005002;Isoform0005050;Isoform0005063;Isoform0005191;Isoform0005543;Isoform0005626;Isoform0006026;Isoform0006082;Isoform0006319;Isoform0006449;Isoform0006656;Isoform0006920;Isoform0007023;Isoform0008453;Isoform0008487;Isoform0009229;Isoform0009309;Isoform00…	K17108+K12309+K12349+K12349+K12349+K00654+K00654+K12349+K00654+K00654+K00654+K00654+K00654+K00654+K12349+K00654+K00654+K00654+K00654+K00654+K00654+K01634+K07407+K07407+K07407+K07407+K12382+K07407+K07407+K04713+K07407+K07407+K07407+K07407+K04708+K04713
Genetic Information Processing	Replication and repair	Nucleotide excision repair	36	ko03420	Isoform0000367;Isoform0000519;Isoform0000548;Isoform0000734;Isoform0000847;Isoform0001001;Isoform0001072;Isoform0001683;Isoform0001783;Isoform0002529;Isoform0002574;Isoform0002677;Isoform0002713;Isoform0003132;Isoform0005437;Isoform0008075;Isoform0008124;Isoform0008397;Isoform0008467;Isoform0008756;Isoform0009004;Isoform0009282;Isoform0010015;Isoform0010026;Isoform0010456;Isoform0010548;Isoform00…	K10841+K10610+K10610+K10754+K02327+K10848+K10609+K10843+K10609+K10843+K10609+K07466+K10846+K10609+K07466+K02202+K10839+K10839+K10839+K02202+K02328+K10839+K02328+K03142+K10839+K10755+K10839+K04802+K10756+K10756+K10739+K07466+K07466+K10739+K07466+K03868
Metabolism	Amino acid metabolism	Phenylalanine metabolism	35	ko00360	Isoform0001526;Isoform0001625;Isoform0002016;Isoform0002793;Isoform0002877;Isoform0003273;Isoform0003543;Isoform0003751;Isoform0003808;Isoform0004006;Isoform0004106;Isoform0004715;Isoform0005077;Isoform0005793;Isoform0007672;Isoform0007957;Isoform0008000;Isoform0008404;Isoform0008679;Isoform0008722;Isoform0008788;Isoform0008875;Isoform0008899;Isoform0008916;Isoform0009043;Isoform0009347;Isoform00…	K00276+K00276+K00276+K10775+K00276+K10775+K10775+K00276+K10775+K10775+K10775+K10775+K10775+K10775+K14454+K15849+K14455+K14454+K00457+K14454+K14455+K14454+K00811+K01426+K15849+K01426+K00817+K14454+K00815+K00811+K00074+K00457+K07253+K07253+K07253
Metabolism	Lipid metabolism	Ether lipid metabolism	35	ko00565	Isoform0000353;Isoform0000441;Isoform0000667;Isoform0000723;Isoform0000792;Isoform0001057;Isoform0001178;Isoform0001397;Isoform0001548;Isoform0001575;Isoform0001908;Isoform0002310;Isoform0002484;Isoform0002859;Isoform0003014;Isoform0003182;Isoform0003373;Isoform0003986;Isoform0004184;Isoform0004672;Isoform0005182;Isoform0006414;Isoform0006488;Isoform0006513;Isoform0007177;Isoform0007228;Isoform00…	K01115+K01115+K01115+K14674+K01115+K14674+K01115+K01115+K01115+K14674+K01115+K01115+K01115+K01115+K01115+K01115+K01115+K01115+K01115+K01114+K01115+K01114+K13510+K01114+K01114+K13510+K01114+K01115+K13519+K01114+K00993+K13519+K01114+K01114+K01115
Metabolism	Lipid metabolism	Steroid biosynthesis	34	ko00100	Isoform0000723;Isoform0001057;Isoform0001190;Isoform0001575;Isoform0001863;Isoform0002014;Isoform0002241;Isoform0004087;Isoform0004483;Isoform0004903;Isoform0005523;Isoform0006155;Isoform0006442;Isoform0006960;Isoform0007267;Isoform0007588;Isoform0007705;Isoform0007792;Isoform0008222;Isoform0008586;Isoform0008623;Isoform0008763;Isoform0008848;Isoform0009219;Isoform0009699;Isoform0009892;Isoform00…	K14674+K14674+K01853+K14674+K01853+K01853+K01853+K23558+K09828+K09828+K09828+K09828+K09828+K09828+K09828+K00511+K05917+K00511+K00511+K05917+K05917+K00801+K08242+K00801+K08242+K00559+K08242+K01052+K08242+K00559+K14423+K14424+K14423+K01052
Genetic Information Processing	Replication and repair	DNA replication	32	ko03030	Isoform0000734;Isoform0000847;Isoform0001346;Isoform0001703;Isoform0001994;Isoform0002120;Isoform0002131;Isoform0002278;Isoform0002565;Isoform0002677;Isoform0002734;Isoform0002801;Isoform0003067;Isoform0003653;Isoform0003974;Isoform0005437;Isoform0006665;Isoform0007018;Isoform0007855;Isoform0008818;Isoform0009004;Isoform0010015;Isoform0010548;Isoform0010719;Isoform0010729;Isoform0010835;Isoform00…	K10754+K02327+K02540+K02212+K02210+K02540+K02212+K02541+K02542+K07466+K02541+K02209+K02541+K02209+K02210+K07466+K02321+K02684+K02684+K02685+K02328+K02328+K10755+K04799+K04802+K10756+K10756+K10739+K07466+K07466+K10739+K07466
Metabolism	Amino acid metabolism	Valine, leucine and isoleucine biosynthesis	31	ko00290	Isoform0002367;Isoform0002762;Isoform0002889;Isoform0003481;Isoform0003832;Isoform0004003;Isoform0004299;Isoform0004308;Isoform0004491;Isoform0004554;Isoform0004986;Isoform0004997;Isoform0005016;Isoform0005088;Isoform0005200;Isoform0005629;Isoform0006028;Isoform0006042;Isoform0006120;Isoform0006209;Isoform0006342;Isoform0006880;Isoform0006929;Isoform0007043;Isoform0007403;Isoform0007487;Isoform00…	K01652+K01652+K01652+K01649+K01687+K01652+K01652+K01649+K01649+K01687+K00053+K01652+K01754+K01687+K01754+K00053+K01653+K01754+K00053+K00053+K01687+K01703+K01703+K00053+K00053+K01652+K01653+K01703+K00052+K00826+K01704
Metabolism	Metabolism of other amino acids	Cyanoamino acid metabolism	30	ko00460	Isoform0001791;Isoform0004175;Isoform0005637;Isoform0005982;Isoform0006037;Isoform0006284;Isoform0006591;Isoform0006709;Isoform0006744;Isoform0006766;Isoform0006821;Isoform0007091;Isoform0007222;Isoform0007319;Isoform0007378;Isoform0007459;Isoform0007789;Isoform0007889;Isoform0007948;Isoform0007990;Isoform0008194;Isoform0008458;Isoform0008823;Isoform0009302;Isoform0009506;Isoform0009532;Isoform00…	K00600+K01188+K18592+K05349+K05349+K00600+K18592+K05349+K05349+K05349+K00600+K00600+K05349+K00600+K05349+K00600+K01188+K05349+K00600+K00600+K00600+K00600+K01188+K01188+K01188+K13035+K01455+K05350+K13051+K13051
Metabolism	Lipid metabolism	Linoleic acid metabolism	29	ko00591	Isoform0000723;Isoform0001057;Isoform0001068;Isoform0001328;Isoform0001388;Isoform0001496;Isoform0001575;Isoform0001678;Isoform0001761;Isoform0001879;Isoform0001898;Isoform0002017;Isoform0002089;Isoform0002182;Isoform0002343;Isoform0002381;Isoform0002420;Isoform0002527;Isoform0002585;Isoform0002609;Isoform0002619;Isoform0002753;Isoform0002783;Isoform0002787;Isoform0002905;Isoform0002988;Isoform00…	K14674+K14674+K00454+K00454+K00454+K15718+K14674+K15718+K15718+K15718+K15718+K15718+K15718+K15718+K15718+K15718+K15718+K15718+K00454+K15718+K15718+K15718+K15718+K15718+K15718+K15718+K15718+K15718+K15718
Metabolism	Lipid metabolism	Biosynthesis of unsaturated fatty acids	29	ko01040	Isoform0002708;Isoform0003035;Isoform0003659;Isoform0003677;Isoform0003946;Isoform0004015;Isoform0004099;Isoform0004881;Isoform0004912;Isoform0005227;Isoform0006512;Isoform0008349;Isoform0008491;Isoform0008693;Isoform0009284;Isoform0009328;Isoform0009340;Isoform0009493;Isoform0009657;Isoform0009664;Isoform0010077;Isoform0010116;Isoform0010208;Isoform0010726;Isoform0010777;Isoform0011156;Isoform00…	K00232+K00232+K00232+K00232+K00232+K00232+K00232+K00232+K00232+K00232+K00232+K03921+K07513+K10251+K03921+K07513+K10258+K10251+K07513+K07513+K03921+K07513+K10251+K10258+K10251+K10256+K10258+K10258+K10703
Metabolism	Metabolism of other amino acids	Selenocompound metabolism	28	ko00450	Isoform0000374;Isoform0002201;Isoform0002320;Isoform0002477;Isoform0002592;Isoform0002682;Isoform0002990;Isoform0003053;Isoform0003060;Isoform0003617;Isoform0003826;Isoform0005015;Isoform0005413;Isoform0006290;Isoform0006383;Isoform0007381;Isoform0007626;Isoform0007697;Isoform0007893;Isoform0009203;Isoform0009279;Isoform0009337;Isoform0009718;Isoform0010373;Isoform0010505;Isoform0010797;Isoform00…	K08247+K01874+K01874+K00549+K00549+K00549+K00549+K00549+K00549+K00549+K00549+K13811+K00384+K00549+K13811+K01760+K01739+K00549+K00549+K11717+K01760+K00549+K00384+K00384+K01739+K00384+K00549+K00549
Metabolism	Lipid metabolism	Fatty acid elongation	27	ko00062	Isoform0003766;Isoform0003775;Isoform0004326;Isoform0004332;Isoform0004351;Isoform0004825;Isoform0005127;Isoform0005238;Isoform0006792;Isoform0007062;Isoform0007261;Isoform0008010;Isoform0008105;Isoform0008442;Isoform0008693;Isoform0008757;Isoform0009299;Isoform0009340;Isoform0009493;Isoform0009641;Isoform0010208;Isoform0010726;Isoform0010777;Isoform0011181;Isoform0011338;Isoform0011719;Isoform00…	K15397+K15397+K15397+K15397+K15397+K15397+K15397+K15397+K15397+K15397+K15397+K15397+K15397+K15397+K10251+K15397+K15397+K10258+K10251+K15397+K10251+K10258+K10251+K01074+K10258+K10258+K10703
Genetic Information Processing	Replication and repair	Mismatch repair	27	ko03430	Isoform0000045;Isoform0000049;Isoform0000211;Isoform0000734;Isoform0000847;Isoform0001133;Isoform0001480;Isoform0002677;Isoform0002842;Isoform0003960;Isoform0004408;Isoform0005437;Isoform0005806;Isoform0006820;Isoform0009004;Isoform0010015;Isoform0010548;Isoform0010729;Isoform0010835;Isoform0010853;Isoform0011168;Isoform0011247;Isoform0011382;Isoform0011562;Isoform0011685;Isoform0011700;Isoform00…	K08737+K08737+K08736+K10754+K02327+K08735+K08735+K07466+K08734+K08734+K08737+K07466+K08737+K08737+K02328+K02328+K10755+K04802+K10756+K10756+K10739+K08737+K07466+K07466+K10739+K08737+K07466
Metabolism	Lipid metabolism	Cutin, suberine and wax biosynthesis	24	ko00073	Isoform0003188;Isoform0003254;Isoform0003794;Isoform0003850;Isoform0004522;Isoform0004843;Isoform0006230;Isoform0006702;Isoform0006887;Isoform0007293;Isoform0007379;Isoform0007698;Isoform0007980;Isoform0008016;Isoform0008066;Isoform0008292;Isoform0008548;Isoform0008878;Isoform0008963;Isoform0009198;Isoform0009391;Isoform0009407;Isoform0009671;Isoform0011785	K13356+K13356+K15398+K15404+K15398+K15404+K15398+K15404+K20495+K15402+K15400+K15400+K20495+K15402+K15400+K15400+K15402+K20495+K13356+K21995+K15400+K15400+K21995+K17991
Metabolism	Amino acid metabolism	Histidine metabolism	23	ko00340	Isoform0003572;Isoform0004608;Isoform0005290;Isoform0005468;Isoform0005483;Isoform0005500;Isoform0005931;Isoform0006245;Isoform0006781;Isoform0006879;Isoform0007176;Isoform0007460;Isoform0007477;Isoform0007543;Isoform0007736;Isoform0008409;Isoform0009105;Isoform0009265;Isoform0009365;Isoform0009400;Isoform0009617;Isoform0010634;Isoform0011026	K01663+K14085+K14085+K20246+K14085+K01663+K00128+K00128+K00128+K19787+K14085+K00128+K00128+K00128+K00128+K00013+K00013+K00128+K00128+K00817+K00765+K18649+K01693
Metabolism	Metabolism of cofactors and vitamins	One carbon pool by folate	22	ko00670	Isoform0001791;Isoform0004938;Isoform0005092;Isoform0005585;Isoform0005700;Isoform0006284;Isoform0006317;Isoform0006459;Isoform0006526;Isoform0006821;Isoform0006848;Isoform0006988;Isoform0007091;Isoform0007319;Isoform0007459;Isoform0007948;Isoform0007990;Isoform0008194;Isoform0008458;Isoform0010090;Isoform0010517;Isoform0010580	K00600+K00297+K00297+K01938+K01938+K00600+K00602+K13998+K00602+K00600+K01938+K00297+K00600+K00600+K00600+K00600+K00600+K00600+K00600+K00605+K00605+K00601
Metabolism	Metabolism of cofactors and vitamins	Biotin metabolism	22	ko00780	Isoform0004910;Isoform0005165;Isoform0005615;Isoform0005746;Isoform0005805;Isoform0006053;Isoform0006456;Isoform0006794;Isoform0006990;Isoform0008032;Isoform0008331;Isoform0008676;Isoform0008982;Isoform0009445;Isoform0009903;Isoform0010446;Isoform0010638;Isoform0010658;Isoform0010903;Isoform0011137;Isoform0011299;Isoform0011351	K09458+K09458+K09458+K09458+K09458+K09458+K09458+K09458+K09458+K09458+K09458+K00208+K09458+K00208+K00208+K01012+K00059+K00059+K00059+K00059+K02372+K00059
Genetic Information Processing	Replication and repair	Homologous recombination	21	ko03440	Isoform0000251;Isoform0000847;Isoform0001013;Isoform0002677;Isoform0004201;Isoform0005437;Isoform0005601;Isoform0005675;Isoform0005825;Isoform0006156;Isoform0007162;Isoform0008736;Isoform0009004;Isoform0009887;Isoform0010015;Isoform0010321;Isoform0011168;Isoform0011382;Isoform0011562;Isoform0011685;Isoform0011777	K10875+K02327+K10683+K07466+K08991+K07466+K03553+K03553+K03553+K03553+K03553+K11864+K02328+K11864+K02328+K12173+K10739+K07466+K07466+K10739+K07466
Metabolism	Metabolism of cofactors and vitamins	Ubiquinone and other terpenoid-quinone biosynthesis	20	ko00130	Isoform0005104;Isoform0005715;Isoform0006011;Isoform0006322;Isoform0006956;Isoform0007422;Isoform0007741;Isoform0008015;Isoform0008180;Isoform0008185;Isoform0008202;Isoform0008679;Isoform0008890;Isoform0008977;Isoform0009438;Isoform0009777;Isoform0009778;Isoform0010477;Isoform0010587;Isoform0011741	K01904+K01904+K01904+K06126+K01904+K00487+K01904+K23094+K00487+K12502+K01904+K00457+K00487+K12502+K06125+K00815+K12502+K00457+K19222+K03809
Metabolism	Energy metabolism	Sulfur metabolism	19	ko00920	Isoform0002482;Isoform0002618;Isoform0005015;Isoform0006383;Isoform0007115;Isoform0007304;Isoform0007626;Isoform0007894;Isoform0007993;Isoform0009234;Isoform0009264;Isoform0009408;Isoform0009568;Isoform0010231;Isoform0010505;Isoform0010728;Isoform0010788;Isoform0010873;Isoform0010953	K00392+K00392+K13811+K13811+K05907+K00860+K01739+K00640+K01082+K17285+K01738+K17285+K01738+K15422+K01739+K15422+K01738+K15422+K00387
Metabolism	Glycan biosynthesis and metabolism	Glycosaminoglycan degradation	18	ko00531	Isoform0001927;Isoform0002258;Isoform0004057;Isoform0004096;Isoform0004932;Isoform0005048;Isoform0005075;Isoform0005334;Isoform0006424;Isoform0006542;Isoform0006546;Isoform0006921;Isoform0007148;Isoform0007498;Isoform0007946;Isoform0008735;Isoform0008989;Isoform0009145	K01205+K12309+K12373+K07964+K12373+K12373+K07964+K12373+K12373+K07964+K10532+K07964+K12373+K10532+K12373+K07964+K10532+K07964
Metabolism	Glycan biosynthesis and metabolism	Other types of O-glycan biosynthesis	17	ko00514	Isoform0000520;Isoform0000534;Isoform0000720;Isoform0000872;Isoform0000972;Isoform0001719;Isoform0001755;Isoform0002536;Isoform0003089;Isoform0003218;Isoform0003848;Isoform0003955;Isoform0004567;Isoform0005329;Isoform0007172;Isoform0008399;Isoform0010350	K09667+K09667+K09667+K09667+K20781+K09667+K20781+K20784+K03691+K20784+K03691+K03691+K20782+K20782+K20782+K20783+K20782
Metabolism	Glycan biosynthesis and metabolism	Glycosphingolipid biosynthesis - globo and isoglobo series	17	ko00603	Isoform0004057;Isoform0004932;Isoform0005048;Isoform0005334;Isoform0006424;Isoform0007148;Isoform0007946;Isoform0008453;Isoform0008487;Isoform0009229;Isoform0009309;Isoform0009974;Isoform0009986;Isoform0010272;Isoform0010302;Isoform0010495;Isoform0010578	K12373+K12373+K12373+K12373+K12373+K12373+K12373+K07407+K07407+K07407+K07407+K07407+K07407+K07407+K07407+K07407+K07407
Metabolism	Metabolism of terpenoids and polyketides	Carotenoid biosynthesis	17	ko00906	Isoform0001983;Isoform0002225;Isoform0002694;Isoform0003586;Isoform0003814;Isoform0003836;Isoform0003981;Isoform0005060;Isoform0005634;Isoform0006148;Isoform0006650;Isoform0007244;Isoform0008281;Isoform0008709;Isoform0008985;Isoform0009703;Isoform0010385	K02293+K15747+K15747+K15747+K09840+K09838+K00514+K00514+K09840+K09837+K09839+K06443+K06444+K02291+K02291+K02291+K02291
Metabolism	Biosynthesis of other secondary metabolites	Isoquinoline alkaloid biosynthesis	17	ko00950	Isoform0001526;Isoform0001625;Isoform0002016;Isoform0002877;Isoform0003751;Isoform0007672;Isoform0007957;Isoform0008000;Isoform0008404;Isoform0008722;Isoform0008788;Isoform0008875;Isoform0008899;Isoform0009043;Isoform0009587;Isoform0009777;Isoform0009907	K00276+K00276+K00276+K00276+K00276+K14454+K15849+K14455+K14454+K14454+K14455+K14454+K00811+K15849+K14454+K00815+K00811
Genetic Information Processing	Transcription	Basal transcription factors	17	ko03022	Isoform0001683;Isoform0002435;Isoform0002529;Isoform0002981;Isoform0004487;Isoform0004701;Isoform0005595;Isoform0007216;Isoform0007731;Isoform0008075;Isoform0008244;Isoform0008318;Isoform0008534;Isoform0008756;Isoform0009821;Isoform0009943;Isoform0010026	K10843+K03124+K10843+K03124+K03130+K03126+K03130+K03138+K03138+K02202+K03122+K03122+K03122+K02202+K14649+K03122+K03142
Metabolism	Glycan biosynthesis and metabolism	Other glycan degradation	16	ko00511	Isoform0000655;Isoform0000680;Isoform0001097;Isoform0001209;Isoform0001636;Isoform0001705;Isoform0002258;Isoform0002724;Isoform0002980;Isoform0004057;Isoform0004932;Isoform0005048;Isoform0005334;Isoform0006424;Isoform0007148;Isoform0007946	K01191+K17108+K01191+K01191+K15923+K15923+K12309+K01227+K01227+K12373+K12373+K12373+K12373+K12373+K12373+K12373
Metabolism	Energy metabolism	Nitrogen metabolism	16	ko00910	Isoform0001928;Isoform0003076;Isoform0005479;Isoform0005645;Isoform0008579;Isoform0009709;Isoform0010085;Isoform0010170;Isoform0010201;Isoform0010331;Isoform0010368;Isoform0010426;Isoform0010660;Isoform0011301;Isoform0011797;Isoform0012111	K10534+K00262+K00366+K00264+K00261+K01455+K01915+K01673+K01915+K01915+K01915+K01915+K01915+K01915+K01673+K01725
Metabolism	Amino acid metabolism	Lysine biosynthesis	15	ko00300	Isoform0000936;Isoform0004817;Isoform0005262;Isoform0005501;Isoform0006027;Isoform0006210;Isoform0006294;Isoform0006435;Isoform0006782;Isoform0007022;Isoform0007332;Isoform0009338;Isoform0009993;Isoform0010008;Isoform0010644	K12524+K10206+K01586+K00928+K10206+K01586+K01714+K00928+K01586+K00928+K01586+K01778+K01714+K00133+K01778
Metabolism	Carbohydrate metabolism	C5-Branched dibasic acid metabolism	14	ko00660	Isoform0002367;Isoform0002762;Isoform0002889;Isoform0004003;Isoform0004299;Isoform0004997;Isoform0006028;Isoform0006880;Isoform0006929;Isoform0007487;Isoform0007861;Isoform0008553;Isoform0009843;Isoform0011639	K01652+K01652+K01652+K01652+K01652+K01652+K01653+K01703+K01703+K01652+K01653+K01703+K00052+K01704
Metabolism	Metabolism of cofactors and vitamins	Vitamin B6 metabolism	14	ko00750	Isoform0004045;Isoform0004723;Isoform0005306;Isoform0006112;Isoform0006166;Isoform0006672;Isoform0006675;Isoform0006695;Isoform0008175;Isoform0008593;Isoform0008760;Isoform0008993;Isoform0010429;Isoform0011147	K01733+K01733+K01733+K23998+K01733+K23998+K23998+K01733+K00831+K00831+K00831+K00831+K06215+K06215
Environmental Information Processing	Membrane transport	ABC transporters	14	ko02010	Isoform0000087;Isoform0000158;Isoform0000193;Isoform0000298;Isoform0000329;Isoform0000340;Isoform0000364;Isoform0000433;Isoform0000510;Isoform0001874;Isoform0002629;Isoform0002686;Isoform0004667;Isoform0005167	K05658+K05658+K05658+K05658+K05658+K05658+K05658+K05666+K05658+K05662+K05658+K05681+K05657+K05681
Genetic Information Processing	Replication and repair	Base excision repair	14	ko03410	Isoform0000847;Isoform0000979;Isoform0001080;Isoform0002591;Isoform0004781;Isoform0004981;Isoform0005584;Isoform0006646;Isoform0007357;Isoform0009004;Isoform0010015;Isoform0010719;Isoform0010729;Isoform0011530	K02327+K24070+K24070+K10798+K10803+K01246+K10563+K01142+K01246+K02328+K02328+K04799+K04802+K01247
Cellular Processes	Transport and catabolism	Autophagy - other	14	ko04136	Isoform0000188;Isoform0000252;Isoform0000380;Isoform0001317;Isoform0001735;Isoform0003532;Isoform0003650;Isoform0006413;Isoform0007251;Isoform0007586;Isoform0009064;Isoform0009782;Isoform0010324;Isoform0012051	K08330+K08330+K08331+K00914+K00914+K17906+K08337+K04382+K08342+K08334+K04382+K17606+K08343+K08341
Metabolism	Energy metabolism	Photosynthesis - antenna proteins	13	ko00196	Isoform0004841;Isoform0011300;Isoform0011508;Isoform0011669;Isoform0011680;Isoform0011690;Isoform0011734;Isoform0011814;Isoform0011868;Isoform0011913;Isoform0011949;Isoform0011952;Isoform0011991	K08909+K08908+K08913+K08916+K08912+K08909+K08913+K08912+K08915+K08908+K08913+K08910+K08912
Metabolism	Biosynthesis of other secondary metabolites	Neomycin, kanamycin and gentamicin biosynthesis	13	ko00524	Isoform0002991;Isoform0003446;Isoform0003634;Isoform0003838;Isoform0004049;Isoform0004495;Isoform0005011;Isoform0005126;Isoform0005897;Isoform0006464;Isoform0006673;Isoform0006817;Isoform0008020	K00844+K00844+K00844+K00844+K00844+K00844+K00844+K00844+K00844+K00844+K00844+K00844+K00844
Metabolism	Metabolism of cofactors and vitamins	Nicotinate and nicotinamide metabolism	13	ko00760	Isoform0002005;Isoform0003344;Isoform0006206;Isoform0007192;Isoform0007299;Isoform0007389;Isoform0007865;Isoform0008662;Isoform0008689;Isoform0010034;Isoform0010308;Isoform0010392;Isoform0011240	K03517+K01950+K01513+K06210+K01513+K00858+K03787+K03426+K18550+K00767+K03426+K01240+K18551
Metabolism	Metabolism of cofactors and vitamins	Riboflavin metabolism	12	ko00740	Isoform0005264;Isoform0005295;Isoform0006002;Isoform0006206;Isoform0006287;Isoform0006697;Isoform0007299;Isoform0010213;Isoform0010687;Isoform0011005;Isoform0011483;Isoform0011517	K11752+K22912+K22912+K01513+K11752+K14652+K01513+K20884+K14379+K14379+K14379+K00794
Metabolism	Metabolism of other amino acids	Phosphonate and phosphinate metabolism	11	ko00440	Isoform0005949;Isoform0007803;Isoform0008029;Isoform0008938;Isoform0008969;Isoform0009078;Isoform0009870;Isoform0009913;Isoform0010744;Isoform0010881;Isoform0011334	K00967+K00967+K00967+K00967+K00993+K00967+K00968+K00968+K00968+K00968+K00968
Metabolism	Metabolism of cofactors and vitamins	Thiamine metabolism	11	ko00730	Isoform0001978;Isoform0002570;Isoform0002962;Isoform0002978;Isoform0004729;Isoform0005770;Isoform0005866;Isoform0007664;Isoform0009470;Isoform0010974;Isoform0011683	K22911+K03147+K01662+K22911+K01662+K03147+K03147+K03147+K04487+K03146+K00939
Metabolism	Biosynthesis of other secondary metabolites	Stilbenoid, diarylheptanoid and gingerol biosynthesis	11	ko00945	Isoform0006708;Isoform0007422;Isoform0007529;Isoform0008101;Isoform0008180;Isoform0008772;Isoform0008890;Isoform0009204;Isoform0010290;Isoform0011642;Isoform0011920	K09754+K00487+K09754+K13065+K00487+K13065+K00487+K13065+K00588+K00588+K00588
Metabolism	Metabolism of cofactors and vitamins	Folate biosynthesis	10	ko00790	Isoform0001141;Isoform0004531;Isoform0005394;Isoform0005710;Isoform0005932;Isoform0006459;Isoform0006679;Isoform0006697;Isoform0006764;Isoform0006925	K13950+K15376+K15376+K01930+K13941+K13998+K20457+K14652+K01930+K01930
Metabolism	Biosynthesis of other secondary metabolites	Flavone and flavonol biosynthesis	10	ko00944	Isoform0006341;Isoform0007783;Isoform0007864;Isoform0008037;Isoform0008445;Isoform0008991;Isoform0009005;Isoform0009268;Isoform0009280;Isoform0009733	K05280+K05280+K05280+K05280+K05280+K13083+K22772+K22771+K13083+K05280
Genetic Information Processing	Folding, sorting and degradation	SNARE interactions in vesicular transport	10	ko04130	Isoform0004527;Isoform0004759;Isoform0007955;Isoform0008201;Isoform0009796;Isoform0010221;Isoform0010226;Isoform0011125;Isoform0011357;Isoform0011511	K08490+K08490+K08500+K08490+K08488+K08497+K08492+K08506+K08507+K08493
Metabolism	Biosynthesis of other secondary metabolites	Monobactam biosynthesis	9	ko00261	Isoform0000936;Isoform0005015;Isoform0005501;Isoform0006294;Isoform0006383;Isoform0006435;Isoform0007022;Isoform0009993;Isoform0010008	K12524+K13811+K00928+K01714+K13811+K00928+K00928+K01714+K00133
Metabolism	Glycan biosynthesis and metabolism	Glycosylphosphatidylinositol (GPI)-anchor biosynthesis	9	ko00563	Isoform0000688;Isoform0002382;Isoform0003020;Isoform0003224;Isoform0003439;Isoform0004164;Isoform0004778;Isoform0007005;Isoform0007060	K05285+K05289+K05292+K03860+K07542+K07542+K03857+K23362+K05291
Metabolism	Lipid metabolism	Arachidonic acid metabolism	9	ko00590	Isoform0000723;Isoform0001057;Isoform0001575;Isoform0005043;Isoform0005637;Isoform0006591;Isoform0006747;Isoform0012020;Isoform0012058	K14674+K14674+K14674+K01254+K18592+K18592+K01254+K00432+K00432
Metabolism	Metabolism of terpenoids and polyketides	Limonene and pinene degradation	9	ko00903	Isoform0005931;Isoform0006245;Isoform0006781;Isoform0007460;Isoform0007477;Isoform0007543;Isoform0007736;Isoform0009265;Isoform0009365	K00128+K00128+K00128+K00128+K00128+K00128+K00128+K00128+K00128
Metabolism	Metabolism of other amino acids	Taurine and hypotaurine metabolism	8	ko00430	Isoform0005637;Isoform0006591;Isoform0007714;Isoform0008051;Isoform0009001;Isoform0009085;Isoform0009443;Isoform0009573	K18592+K18592+K01580+K01580+K01580+K01580+K01580+K01580
Metabolism	Glycan biosynthesis and metabolism	Glycosphingolipid biosynthesis - ganglio series	8	ko00604	Isoform0002258;Isoform0004057;Isoform0004932;Isoform0005048;Isoform0005334;Isoform0006424;Isoform0007148;Isoform0007946	K12309+K12373+K12373+K12373+K12373+K12373+K12373+K12373
Metabolism	Metabolism of terpenoids and polyketides	Brassinosteroid biosynthesis	8	ko00905	Isoform0006180;Isoform0007561;Isoform0007647;Isoform0008265;Isoform0008783;Isoform0009058;Isoform0009541;Isoform0009977	K15639+K09588+K15639+K20623+K09590+K20623+K20623+K09590
Metabolism	Metabolism of other amino acids	D-Amino acid metabolism	7	ko00470	Isoform0005262;Isoform0006210;Isoform0006782;Isoform0007332;Isoform0009338;Isoform0010063;Isoform0010644	K01586+K01586+K01586+K01586+K01778+K05396+K01778
Genetic Information Processing	Transcription	RNA polymerase	7	ko03020	Isoform0000029;Isoform0000060;Isoform0000150;Isoform0002576;Isoform0009768;Isoform0010752;Isoform0011594	K02999+K03018+K03021+K14721+K03005+K03011+K03015
Metabolism	Metabolism of terpenoids and polyketides	Sesquiterpenoid and triterpenoid biosynthesis	5	ko00909	Isoform0007588;Isoform0007792;Isoform0008222;Isoform0008763;Isoform0009219	K00511+K00511+K00511+K00801+K00801
Metabolism	Metabolism of terpenoids and polyketides	Monoterpenoid biosynthesis	4	ko00902	Isoform0008414;Isoform0009175;Isoform0009224;Isoform0011722	K23810+K23810+K23810+K15095
Metabolism	Biosynthesis of other secondary metabolites	Glucosinolate biosynthesis	4	ko00966	Isoform0006880;Isoform0006929;Isoform0008553;Isoform0010241	K01703+K01703+K01703+K00826
Genetic Information Processing	Replication and repair	Non-homologous end-joining	3	ko03450	Isoform0003717;Isoform0008329;Isoform0010719	K10885+K06642+K04799
Metabolism	Biosynthesis of other secondary metabolites	Caffeine metabolism	2	ko00232	Isoform0000207;Isoform0010989	K00106+K00365
Metabolism	Biosynthesis of other secondary metabolites	Aflatoxin biosynthesis	2	ko00254	Isoform0000129;Isoform0003741	K11262+K11262
Metabolism	Metabolism of terpenoids and polyketides	Zeatin biosynthesis	2	ko00908	Isoform0005399;Isoform0007700	K00279+K00279
Genetic Information Processing	Folding, sorting and degradation	Sulfur relay system	2	ko04122	Isoform0007611;Isoform0009470	K11996+K04487
Metabolism	Metabolism of terpenoids and polyketides	Polyketide sugar unit biosynthesis	1	ko00523	Isoform0011171	K12451
Metabolism	Metabolism of cofactors and vitamins	Lipoic acid metabolism	1	ko00785	Isoform0008500	K03644
Metabolism	Biosynthesis of other secondary metabolites	Betalain biosynthesis	1	ko00965	Isoform0011721	K15777
