# Supplementary material for: PacBio single-molecule long-read transcriptome sequencing and analysis of somatic embryogenesis in Picea mongolica
Source: Front Plant Sci. 2025 Oct 8;16:1682365. doi: 10.3389/fpls.2025.1682365 (PMC12540384; doi:10.3389/fpls.2025.1682365)
Supplement: Supplementary Table 3 — Statistical analysis of transcription factors and their families. [file Table3.xls]

## Sheet: Picea_mongolica.TF.class
Family	Count	Genes
C3H	46	Isoform0000767;Isoform0000781;Isoform0000951;Isoform0000969;Isoform0001012;Isoform0001139;Isoform0001490;Isoform0001557;Isoform0001656;Isoform0001774;Isoform0001824;Isoform0001827;Isoform0002106;Isoform0002228;Isoform0002704;Isoform0002807;Isoform0003496;Isoform0003526;Isoform0003828;Isoform0004027;Isoform0004060;Isoform0004399;Isoform0004639;Isoform0004703;Isoform0004769;Isoform0004979;Isoform00…
bHLH	37	Isoform0000305;Isoform0000432;Isoform0000465;Isoform0000963;Isoform0001029;Isoform0001332;Isoform0001428;Isoform0001489;Isoform0001522;Isoform0001604;Isoform0001617;Isoform0002012;Isoform0002067;Isoform0002098;Isoform0002157;Isoform0002987;Isoform0003248;Isoform0004223;Isoform0004279;Isoform0004754;Isoform0005005;Isoform0005169;Isoform0005184;Isoform0005613;Isoform0005865;Isoform0006024;Isoform00…
Trihelix	35	Isoform0001846;Isoform0002259;Isoform0002370;Isoform0002711;Isoform0002716;Isoform0003015;Isoform0003452;Isoform0003476;Isoform0003492;Isoform0003585;Isoform0004112;Isoform0004540;Isoform0004945;Isoform0005347;Isoform0005433;Isoform0006039;Isoform0006041;Isoform0006066;Isoform0006114;Isoform0006150;Isoform0007192;Isoform0007514;Isoform0007777;Isoform0008062;Isoform0008087;Isoform0008573;Isoform00…
bZIP	35	Isoform0001471;Isoform0002336;Isoform0002544;Isoform0003078;Isoform0003195;Isoform0003201;Isoform0003546;Isoform0003665;Isoform0003820;Isoform0003849;Isoform0003871;Isoform0003891;Isoform0003994;Isoform0004202;Isoform0004243;Isoform0004250;Isoform0004305;Isoform0004576;Isoform0004995;Isoform0005120;Isoform0005183;Isoform0005228;Isoform0005482;Isoform0005743;Isoform0005789;Isoform0005801;Isoform00…
MYB_related	34	Isoform0000173;Isoform0000363;Isoform0000573;Isoform0000665;Isoform0000739;Isoform0001361;Isoform0001485;Isoform0001507;Isoform0001695;Isoform0001851;Isoform0002116;Isoform0002317;Isoform0002583;Isoform0002910;Isoform0002912;Isoform0002916;Isoform0003414;Isoform0003979;Isoform0004023;Isoform0004447;Isoform0005151;Isoform0005409;Isoform0008159;Isoform0008433;Isoform0009082;Isoform0009682;Isoform00…
GRAS	29	Isoform0000920;Isoform0001335;Isoform0001631;Isoform0001725;Isoform0001764;Isoform0001878;Isoform0001942;Isoform0002024;Isoform0002103;Isoform0002104;Isoform0002181;Isoform0002192;Isoform0002262;Isoform0002302;Isoform0002385;Isoform0002460;Isoform0002469;Isoform0002511;Isoform0002545;Isoform0002627;Isoform0003176;Isoform0003380;Isoform0003575;Isoform0004264;Isoform0005221;Isoform0005548;Isoform00…
HD-ZIP	27	Isoform0001192;Isoform0001299;Isoform0001465;Isoform0001475;Isoform0001513;Isoform0001730;Isoform0001750;Isoform0001794;Isoform0001796;Isoform0001881;Isoform0001939;Isoform0001975;Isoform0001990;Isoform0002213;Isoform0002525;Isoform0002743;Isoform0002786;Isoform0002809;Isoform0003305;Isoform0003493;Isoform0003714;Isoform0008003;Isoform0008946;Isoform0009410;Isoform0009776;Isoform0010127;Isoform00…
NAC	24	Isoform0001250;Isoform0001611;Isoform0001694;Isoform0002055;Isoform0002494;Isoform0002971;Isoform0003627;Isoform0003698;Isoform0003780;Isoform0004325;Isoform0004475;Isoform0004517;Isoform0004731;Isoform0005150;Isoform0005209;Isoform0005364;Isoform0005389;Isoform0005936;Isoform0006100;Isoform0006225;Isoform0008405;Isoform0009393;Isoform0010254;Isoform0010527
ARF	24	Isoform0000113;Isoform0000233;Isoform0000279;Isoform0000338;Isoform0000555;Isoform0000598;Isoform0000602;Isoform0000661;Isoform0000879;Isoform0000903;Isoform0000940;Isoform0001050;Isoform0001075;Isoform0001087;Isoform0001266;Isoform0001409;Isoform0001449;Isoform0001467;Isoform0001603;Isoform0001780;Isoform0002047;Isoform0002605;Isoform0003007;Isoform0003041
WRKY	20	Isoform0001366;Isoform0001966;Isoform0002316;Isoform0002493;Isoform0002579;Isoform0002703;Isoform0002972;Isoform0003596;Isoform0003908;Isoform0004265;Isoform0004309;Isoform0005065;Isoform0006135;Isoform0006255;Isoform0007950;Isoform0008193;Isoform0008207;Isoform0009404;Isoform0009527;Isoform0011336
MYB	20	Isoform0000466;Isoform0003368;Isoform0004165;Isoform0004239;Isoform0004347;Isoform0005691;Isoform0006718;Isoform0006826;Isoform0007350;Isoform0007369;Isoform0007609;Isoform0007744;Isoform0008263;Isoform0008658;Isoform0009924;Isoform0009956;Isoform0010042;Isoform0010080;Isoform0010499;Isoform0011851
C2H2	18	Isoform0000888;Isoform0002921;Isoform0003118;Isoform0003298;Isoform0003920;Isoform0004002;Isoform0004131;Isoform0005300;Isoform0005381;Isoform0005524;Isoform0006620;Isoform0006625;Isoform0007328;Isoform0008024;Isoform0008685;Isoform0009033;Isoform0009435;Isoform0010067
G2-like	17	Isoform0001171;Isoform0001498;Isoform0001531;Isoform0002044;Isoform0002166;Isoform0002340;Isoform0002976;Isoform0003052;Isoform0003413;Isoform0005331;Isoform0005467;Isoform0006171;Isoform0006576;Isoform0008711;Isoform0008787;Isoform0009906;Isoform0010657
ERF	16	Isoform0002092;Isoform0002485;Isoform0003734;Isoform0004292;Isoform0004525;Isoform0004660;Isoform0005008;Isoform0005633;Isoform0005690;Isoform0006808;Isoform0007021;Isoform0007989;Isoform0008001;Isoform0008665;Isoform0009747;Isoform0011934
Dof	15	Isoform0002792;Isoform0003274;Isoform0004097;Isoform0004098;Isoform0004298;Isoform0004493;Isoform0005318;Isoform0005552;Isoform0006271;Isoform0006386;Isoform0007595;Isoform0008074;Isoform0008687;Isoform0009823;Isoform0010570
SBP	14	Isoform0000038;Isoform0001373;Isoform0001450;Isoform0004653;Isoform0004914;Isoform0005051;Isoform0005883;Isoform0006123;Isoform0006186;Isoform0007015;Isoform0007400;Isoform0008857;Isoform0010048;Isoform0011738
EIL	13	Isoform0001786;Isoform0001805;Isoform0002101;Isoform0002352;Isoform0002393;Isoform0002534;Isoform0002731;Isoform0003016;Isoform0003040;Isoform0003107;Isoform0003212;Isoform0003338;Isoform0003778
HSF	12	Isoform0002094;Isoform0002705;Isoform0003075;Isoform0003158;Isoform0003796;Isoform0004624;Isoform0006480;Isoform0007118;Isoform0007409;Isoform0008078;Isoform0008268;Isoform0008387
TALE	9	Isoform0000117;Isoform0000411;Isoform0000575;Isoform0000630;Isoform0003330;Isoform0003426;Isoform0005257;Isoform0007197;Isoform0007488
LBD	7	Isoform0005954;Isoform0007335;Isoform0007456;Isoform0008223;Isoform0009047;Isoform0009693;Isoform0011372
HB-other	7	Isoform0001044;Isoform0002305;Isoform0003102;Isoform0003754;Isoform0009022;Isoform0009611;Isoform0010281
MIKC	7	Isoform0009850;Isoform0010713;Isoform0011066;Isoform0011145;Isoform0011456;Isoform0011713;Isoform0011961
ARR-B	7	Isoform0000710;Isoform0000725;Isoform0000756;Isoform0002033;Isoform0002293;Isoform0002737;Isoform0003440
DBB	6	Isoform0010140;Isoform0010635;Isoform0010700;Isoform0010944;Isoform0011101;Isoform0011127
CO-like	6	Isoform0004713;Isoform0006034;Isoform0006323;Isoform0008948;Isoform0009507;Isoform0011000
ZF-HD	6	Isoform0005786;Isoform0008937;Isoform0009533;Isoform0009680;Isoform0010460;Isoform0010525
AP2	5	Isoform0001253;Isoform0001642;Isoform0001869;Isoform0002946;Isoform0003127
BES1	5	Isoform0003931;Isoform0004762;Isoform0009810;Isoform0010394;Isoform0010805
CAMTA	5	Isoform0000140;Isoform0000145;Isoform0000196;Isoform0000518;Isoform0000649
TCP	5	Isoform0002777;Isoform0002992;Isoform0003138;Isoform0003281;Isoform0004546
B3	4	Isoform0000457;Isoform0002288;Isoform0006021;Isoform0010792
VOZ	4	Isoform0001815;Isoform0002171;Isoform0003048;Isoform0003112
GRF	4	Isoform0001592;Isoform0004007;Isoform0004811;Isoform0006476
NF-YA	4	Isoform0006935;Isoform0007203;Isoform0007215;Isoform0007518
CPP	3	Isoform0000199;Isoform0001339;Isoform0005019
NF-YC	3	Isoform0009251;Isoform0010585;Isoform0011094
GATA	3	Isoform0004612;Isoform0006102;Isoform0008925
GeBP	3	Isoform0005321;Isoform0009526;Isoform0009873
Nin-like	2	Isoform0000319;Isoform0001540
NF-X1	1	Isoform0008507
HB-PHD	1	Isoform0001993
NF-YB	1	Isoform0011068
SRS	1	Isoform0007113
LFY	1	Isoform0009691
BBR-BPC	1	Isoform0009287
E2F/DP	1	Isoform0005921
