# Supplementary material for: PacBio single-molecule long-read transcriptome sequencing and analysis of somatic embryogenesis in Picea mongolica
Source: Front Plant Sci. 2025 Oct 8;16:1682365. doi: 10.3389/fpls.2025.1682365 (PMC12540384; doi:10.3389/fpls.2025.1682365)
Supplement: Supplementary Table 4 — Top 20 transcription factors with the highest expression in embryogenic callus. [file Table4.xls]

## Sheet: Sheet1
No.	Symbol	TF family	EC(fpkm)	NEC(fpkm)	EC/ENC
1	NAC54	NAC	592.904	141.911	4.17799
2	ARF2A	ARF	312.611	81.8797	3.81794
3	NAC075	NAC	305.683	15.061	20.2964
4	NFYC4	NF-Y	279.246	159.653	1.74908
5	BBM2	AP2/ERF	256.147	45.0673	5.68365
6	SOG1	NAC	172.041	44.5427	3.86238
7	LBD15	LBD	171.892	33.5903	5.11732
8	BBX22	BBX	171.814	91.9363	1.86884
9	WRKY7	WRKY	157.818	342.935	0.460198
10	NAC078	NAC	142.927	152.354	0.938127
11	ABI4	AP2/ERF	138.744	1.338	103.695
12	LBD18	LBD	122.54	7.702	15.9102
13	MYBS3	MYB	121.839	143.977	0.846242
14	NFYA7	NF-Y	121.315	2.15933	56.1817
15	NFYB8	NF-Y	111.738	121.684	0.918263
16	BZIP02	bZIP	107.398	50.8037	2.11398
17	LBD38	LBD	104.728	83.851	1.24898
18	BZIP17	bZIP	104.499	52.2613	1.99955
19	SUF4	C2H2	102.293	58.937	1.73563
20	SCL14	GRAS	97.8757	60.1027	1.62847
